# Supplementary material for: Wavelet-Based Genomic Signal Processing for Centromere Identification and Hypothesis Generation
Source: Front Genet. 2019 May 31;10:487. doi: 10.3389/fgene.2019.00487 (PMC6554479; doi:10.3389/fgene.2019.00487)
Supplement: Supplementary file 2 [file Table_1.XLSX]

## Sheet: Table_S1
Chromosome	Left border bin (bp)	Center bin (bp)	Right border bin (bp)	Length (Mbp)
1	12,550,001-12,560,000	18,640,001-18,650,000	24,930,001-24,940,000	12.39
2	16,680,001-16,690,000	18,690,001-18,700,000	21,170,001-21,180,000	4.5
3	4,380,001-4,390,000	6,720,001-6,730,000	7,300,001-7,310,000	2.93
4	11,770,001-11,780,000	13,270,001-13,280,000	14,710,001-14,720,000	2.95
5	12,960,001-12,970,000	14,530,001-14,540,000	16,230,001-16,240,000	3.28
6	12,510,001-12,520,000	15,930,001-15,940,000	19,270,001-19,280,000	6.77
7	5,620,001-5,630,000	7,160,001-7,170,000	8,620,001-8,630,000	3.01
8	14,670,001-14,680,000	15,670,001-15,680,000	16,790,001-16,800,000	2.13
9	1-10,000	250,001-260,000	1,610,001-1,620,000	1.62
10	4,220,001-4,230,000	5,180,001-5,190,000	6,220,001-6,230,000	2.01
11	8,390,001-8,400,000	9,210,001-9,220,000	10,770,001-10,780,000	2.39
12	6,370,001-6,380,000	7,720,001-7,730,000	9,320,001-9,330,000	2.96
13	8,400,001-8,410,000	8,910,001-8,920,000	9,500,001-9,510,000	1.11
14	14,290,001-14,300,000	16,960,001-16,970,000	18,920,001-18,930,000	4.64
15	4,480,001-4,490,000	6,260,001-6,270,000	7,980,001-7,990,000	3.51
16	7,470,001-7,480,000	8,540,001-8,550,000	9,470,001-9,480,000	2.01
17	5,700,001-5,710,000	7,070,001-7,080,000	8,980,001-8,990,000	3.29
18	6,130,001-6,140,000	7,070,001-7,080,000	8,110,001-8,120,000	1.99
19	4,970,001-4,980,000	6,320,001-6,330,000	10,440,001-10,450,000	5.48

## Sheet: Table_S2
BLAST results
query id	subject id	% identity	alignment length	mismatches	gap opens	q. start	q. end	s. start	s. end	evalue	bit score
AT1G01370	Chr14 Ptrichocarpa	79.121	91	18	1	1560	1650	7553882	7553793	2.02e-11	75.2
AT1G01370	Chr14 Ptrichocarpa	77.778	63	14	0	1778	1840	7553334	7553272	0.000231	51.8
AT1G01370	Chr02 Ptrichocarpa	76.087	92	20	2	1560	1650	12812115	12812025	4.45e-07	60.8
AT1G01370	Chr02 Ptrichocarpa	74.324	74	19	0	1567	1640	7227625	7227552	0.003	48.2
AT1G01370	Chr02 Ptrichocarpa	76.19	63	15	0	1778	1840	12811214	12811152	0.01	46.4

## Sheet: Table_S3
SNP correlations involving SNPs in ﻿Potri.002G169000
02:12810808	02:6662436
02:12810811	02:6662436
02:12810945	02:9792776
02:12810945	02:9792878
02:12810945	02:9792890
02:12810489	02:9792902
02:12810550	02:9792902
02:12810808	02:9792902
02:12810811	02:9792902
02:12810945	02:9792902
02:12811994	02:9792902
02:12812651	02:9792902
02:12812785	02:9792902
02:12812883	02:9792902
02:12812990	02:9792902
02:12810489	02:9793090
02:12810550	02:9793090
02:12810945	02:9793090
02:12810945	02:12785046
02:12810945	02:12785214
02:12810945	02:12785292
02:12810945	02:12785719
02:12810945	02:12785729
02:12810945	02:12785762
02:12810945	02:12785765
02:12810945	02:12785785
02:12810945	02:12785793
02:12810945	02:12785812
02:12810945	02:12785956
02:12810945	02:12789924
02:12810945	02:12793036
02:12811994	02:12796774
02:12810489	02:12797594
02:12810497	02:12797594
02:12810525	02:12797594
02:12810550	02:12797594
02:12810945	02:12797594
02:12810489	02:12799338
02:12810550	02:12799338
02:12810945	02:12799338
02:12810985	02:12799338
02:12811003	02:12799338
02:12811027	02:12799338
02:12811131	02:12799338
02:12811293	02:12799338
02:12810489	02:12799486
02:12810550	02:12799486
02:12810945	02:12799486
02:12810489	02:12799517
02:12810497	02:12799517
02:12810525	02:12799517
02:12810550	02:12799517
02:12810945	02:12799517
02:12810945	02:12799938
02:12810945	02:12800148
02:12810945	02:12800451
02:12810489	02:12800537
02:12810497	02:12800537
02:12810525	02:12800537
02:12810550	02:12800537
02:12810945	02:12800537
02:12810489	02:12800673
02:12810497	02:12800673
02:12810525	02:12800673
02:12810550	02:12800673
02:12810945	02:12800673
02:12810945	02:12800714
02:12810489	02:12800923
02:12810525	02:12800923
02:12810550	02:12800923
02:12810945	02:12800923
02:12810489	02:12801250
02:12810525	02:12801250
02:12810550	02:12801250
02:12810945	02:12801250
02:12810489	02:12801788
02:12810550	02:12801788
02:12810945	02:12801788
02:12810489	02:12802078
02:12810550	02:12802078
02:12810945	02:12802078
02:12810489	02:12803576
02:12810497	02:12803576
02:12810525	02:12803576
02:12810550	02:12803576
02:12810945	02:12803576
02:12810811	02:12804258
02:12810489	02:12804742
02:12810497	02:12804742
02:12810525	02:12804742
02:12810550	02:12804742
02:12810945	02:12804742
02:12810945	02:12804766
02:12810489	02:12804875
02:12810497	02:12804875
02:12810525	02:12804875
02:12810550	02:12804875
02:12810945	02:12804875
02:12810489	02:12805674
02:12810497	02:12805674
02:12810525	02:12805674
02:12810550	02:12805674
02:12810945	02:12805674
02:12810808	02:12806260
02:12810811	02:12806260
02:12810985	02:12806260
02:12811003	02:12806260
02:12811027	02:12806260
02:12811131	02:12806260
02:12811293	02:12806260
02:12811374	02:12806260
02:12810808	02:12806421
02:12810811	02:12806421
02:12810985	02:12806421
02:12811003	02:12806421
02:12811027	02:12806421
02:12811131	02:12806421
02:12811293	02:12806421
02:12811374	02:12806421
02:12810808	02:12806486
02:12810811	02:12806486
02:12810808	02:12806599
02:12810811	02:12806599
02:12810808	02:12806652
02:12810811	02:12806652
02:12810985	02:12806652
02:12811003	02:12806652
02:12811027	02:12806652
02:12811131	02:12806652
02:12811293	02:12806652
02:12811374	02:12806652
02:12810808	02:12806702
02:12810811	02:12806702
02:12811027	02:12806702
02:12811131	02:12806702
02:12810497	02:12806726
02:12810525	02:12806726
02:12810808	02:12806726
02:12810811	02:12806726
02:12810945	02:12806726
02:12811715	02:12806726
02:12811719	02:12806726
02:12811779	02:12806726
02:12811994	02:12806726
02:12812651	02:12806726
02:12812785	02:12806726
02:12812879	02:12806726
02:12812883	02:12806726
02:12812920	02:12806726
02:12812990	02:12806726
02:12810808	02:12806737
02:12810811	02:12806737
02:12810985	02:12806737
02:12811003	02:12806737
02:12811027	02:12806737
02:12811131	02:12806737
02:12811293	02:12806737
02:12811374	02:12806737
02:12810808	02:12806784
02:12810811	02:12806784
02:12810985	02:12806784
02:12811003	02:12806784
02:12811027	02:12806784
02:12811131	02:12806784
02:12811293	02:12806784
02:12811374	02:12806784
02:12810808	02:12806811
02:12810811	02:12806811
02:12810985	02:12806811
02:12811003	02:12806811
02:12811027	02:12806811
02:12811131	02:12806811
02:12811293	02:12806811
02:12811374	02:12806811
02:12810808	02:12806832
02:12810811	02:12806832
02:12810808	02:12807040
02:12810811	02:12807040
02:12810808	02:12807051
02:12810811	02:12807051
02:12810985	02:12807051
02:12811003	02:12807051
02:12811027	02:12807051
02:12811131	02:12807051
02:12811293	02:12807051
02:12811374	02:12807051
02:12810808	02:12807087
02:12810811	02:12807087
02:12810985	02:12807087
02:12811003	02:12807087
02:12811027	02:12807087
02:12811131	02:12807087
02:12811293	02:12807087
02:12811374	02:12807087
02:12810808	02:12807101
02:12810811	02:12807101
02:12810808	02:12807124
02:12810811	02:12807124
02:12810985	02:12807124
02:12811003	02:12807124
02:12811027	02:12807124
02:12811131	02:12807124
02:12811293	02:12807124
02:12811374	02:12807124
02:12810808	02:12807150
02:12810811	02:12807150
02:12810808	02:12807240
02:12810811	02:12807240
02:12810985	02:12807240
02:12811003	02:12807240
02:12811027	02:12807240
02:12811131	02:12807240
02:12811293	02:12807240
02:12811374	02:12807240
02:12810808	02:12807246
02:12810811	02:12807246
02:12810808	02:12807248
02:12810811	02:12807248
02:12810808	02:12807265
02:12810811	02:12807265
02:12810985	02:12807265
02:12811003	02:12807265
02:12811027	02:12807265
02:12811131	02:12807265
02:12811293	02:12807265
02:12811374	02:12807265
02:12810808	02:12807279
02:12810811	02:12807279
02:12810985	02:12807279
02:12811003	02:12807279
02:12811027	02:12807279
02:12811131	02:12807279
02:12811293	02:12807279
02:12811374	02:12807279
02:12810808	02:12807310
02:12810811	02:12807310
02:12810808	02:12807383
02:12810811	02:12807383
02:12810985	02:12807383
02:12811003	02:12807383
02:12811027	02:12807383
02:12811131	02:12807383
02:12811293	02:12807383
02:12811374	02:12807383
02:12810808	02:12807390
02:12810811	02:12807390
02:12810808	02:12807421
02:12810811	02:12807421
02:12810985	02:12807421
02:12811003	02:12807421
02:12811027	02:12807421
02:12811131	02:12807421
02:12811293	02:12807421
02:12810808	02:12807474
02:12810811	02:12807474
02:12810985	02:12807474
02:12811003	02:12807474
02:12811027	02:12807474
02:12811131	02:12807474
02:12811293	02:12807474
02:12811374	02:12807474
02:12810808	02:12807524
02:12810811	02:12807524
02:12810985	02:12807524
02:12811003	02:12807524
02:12811027	02:12807524
02:12811131	02:12807524
02:12811293	02:12807524
02:12811374	02:12807524
02:12810419	02:12807533
02:12810435	02:12807533
02:12810445	02:12807533
02:12810489	02:12807533
02:12810489	02:12807533
02:12810497	02:12807533
02:12810525	02:12807533
02:12810525	02:12807533
02:12810550	02:12807533
02:12810808	02:12807533
02:12810811	02:12807533
02:12810811	02:12807533
02:12810945	02:12807533
02:12811162	02:12807533
02:12811715	02:12807533
02:12811719	02:12807533
02:12811779	02:12807533
02:12811994	02:12807533
02:12812651	02:12807533
02:12812785	02:12807533
02:12812879	02:12807533
02:12812883	02:12807533
02:12812920	02:12807533
02:12812990	02:12807533
02:12810808	02:12807561
02:12810811	02:12807561
02:12810808	02:12807577
02:12810811	02:12807577
02:12810985	02:12807577
02:12811003	02:12807577
02:12811027	02:12807577
02:12811131	02:12807577
02:12811293	02:12807577
02:12811374	02:12807577
02:12810808	02:12807582
02:12810811	02:12807582
02:12810985	02:12807582
02:12811003	02:12807582
02:12811027	02:12807582
02:12811131	02:12807582
02:12811293	02:12807582
02:12811374	02:12807582
02:12810419	02:12807763
02:12810435	02:12807763
02:12810445	02:12807763
02:12810497	02:12807763
02:12810525	02:12807763
02:12810808	02:12807763
02:12810811	02:12807763
02:12810945	02:12807763
02:12811715	02:12807763
02:12811719	02:12807763
02:12811779	02:12807763
02:12811994	02:12807763
02:12812651	02:12807763
02:12812785	02:12807763
02:12812883	02:12807763
02:12812920	02:12807763
02:12812990	02:12807763
02:12810808	02:12807865
02:12810811	02:12807865
02:12810808	02:12807963
02:12810811	02:12807963
02:12810985	02:12807963
02:12811003	02:12807963
02:12811027	02:12807963
02:12811131	02:12807963
02:12811293	02:12807963
02:12811374	02:12807963
02:12810808	02:12807986
02:12810811	02:12807986
02:12810985	02:12807986
02:12811003	02:12807986
02:12811027	02:12807986
02:12811131	02:12807986
02:12811293	02:12807986
02:12811374	02:12807986
02:12810808	02:12808062
02:12810811	02:12808062
02:12810985	02:12808062
02:12811003	02:12808062
02:12811027	02:12808062
02:12811131	02:12808062
02:12811293	02:12808062
02:12811374	02:12808062
02:12810808	02:12808067
02:12810811	02:12808067
02:12810808	02:12808100
02:12810811	02:12808100
02:12810985	02:12808100
02:12811003	02:12808100
02:12811027	02:12808100
02:12811131	02:12808100
02:12811293	02:12808100
02:12811374	02:12808100
02:12810808	02:12808264
02:12810811	02:12808264
02:12810985	02:12808264
02:12811003	02:12808264
02:12811027	02:12808264
02:12811131	02:12808264
02:12811293	02:12808264
02:12811374	02:12808264
02:12810497	02:12808305
02:12810525	02:12808305
02:12810808	02:12808305
02:12810811	02:12808305
02:12810945	02:12808305
02:12811715	02:12808305
02:12811719	02:12808305
02:12811779	02:12808305
02:12811994	02:12808305
02:12812651	02:12808305
02:12812785	02:12808305
02:12812883	02:12808305
02:12812920	02:12808305
02:12812990	02:12808305
02:12810808	02:12808315
02:12810811	02:12808315
02:12810985	02:12808315
02:12811003	02:12808315
02:12811027	02:12808315
02:12811131	02:12808315
02:12811293	02:12808315
02:12811374	02:12808315
02:12810808	02:12808332
02:12810811	02:12808332
02:12810497	02:12808343
02:12810525	02:12808343
02:12810808	02:12808343
02:12810811	02:12808343
02:12810945	02:12808343
02:12811715	02:12808343
02:12811719	02:12808343
02:12811779	02:12808343
02:12811994	02:12808343
02:12812651	02:12808343
02:12812785	02:12808343
02:12812883	02:12808343
02:12812920	02:12808343
02:12812990	02:12808343
02:12810808	02:12808372
02:12810811	02:12808372
02:12810985	02:12808372
02:12811003	02:12808372
02:12811027	02:12808372
02:12811131	02:12808372
02:12811293	02:12808372
02:12811374	02:12808372
02:12810808	02:12808387
02:12810811	02:12808387
02:12810985	02:12808387
02:12811003	02:12808387
02:12811027	02:12808387
02:12811131	02:12808387
02:12811293	02:12808387
02:12811374	02:12808387
02:12810808	02:12808396
02:12810811	02:12808396
02:12810808	02:12808409
02:12810811	02:12808409
02:12810985	02:12808409
02:12811003	02:12808409
02:12811027	02:12808409
02:12811131	02:12808409
02:12811293	02:12808409
02:12811374	02:12808409
02:12810808	02:12808493
02:12810811	02:12808493
02:12810945	02:12808493
02:12811719	02:12808493
02:12811994	02:12808493
02:12810808	02:12808532
02:12810811	02:12808532
02:12810985	02:12808532
02:12811003	02:12808532
02:12811027	02:12808532
02:12811131	02:12808532
02:12811293	02:12808532
02:12811374	02:12808532
02:12810497	02:12808579
02:12810525	02:12808579
02:12810808	02:12808579
02:12810811	02:12808579
02:12810945	02:12808579
02:12811131	02:12808579
02:12811715	02:12808579
02:12811719	02:12808579
02:12811779	02:12808579
02:12811994	02:12808579
02:12812651	02:12808579
02:12812785	02:12808579
02:12812883	02:12808579
02:12812920	02:12808579
02:12812990	02:12808579
02:12810811	02:12808615
02:12810808	02:12808648
02:12810811	02:12808648
02:12810985	02:12808648
02:12811003	02:12808648
02:12811027	02:12808648
02:12811131	02:12808648
02:12811293	02:12808648
02:12811374	02:12808648
02:12810808	02:12808664
02:12810811	02:12808664
02:12810985	02:12808664
02:12811003	02:12808664
02:12811027	02:12808664
02:12811131	02:12808664
02:12811293	02:12808664
02:12811374	02:12808664
02:12810808	02:12808737
02:12810811	02:12808737
02:12810985	02:12808737
02:12811003	02:12808737
02:12811027	02:12808737
02:12811131	02:12808737
02:12811293	02:12808737
02:12811374	02:12808737
02:12810811	02:12808738
02:12810497	02:12808740
02:12810525	02:12808740
02:12810808	02:12808740
02:12810811	02:12808740
02:12810945	02:12808740
02:12810419	02:12808772
02:12810435	02:12808772
02:12810445	02:12808772
02:12810489	02:12808772
02:12810489	02:12808772
02:12810497	02:12808772
02:12810525	02:12808772
02:12810550	02:12808772
02:12810550	02:12808772
02:12810808	02:12808772
02:12810808	02:12808772
02:12810811	02:12808772
02:12810811	02:12808772
02:12810945	02:12808772
02:12811162	02:12808772
02:12811715	02:12808772
02:12811719	02:12808772
02:12811779	02:12808772
02:12811994	02:12808772
02:12812651	02:12808772
02:12812785	02:12808772
02:12812879	02:12808772
02:12812883	02:12808772
02:12812920	02:12808772
02:12812990	02:12808772
02:12810808	02:12808805
02:12810811	02:12808805
02:12810808	02:12808824
02:12810811	02:12808824
02:12810985	02:12808824
02:12811003	02:12808824
02:12811027	02:12808824
02:12811131	02:12808824
02:12811293	02:12808824
02:12811374	02:12808824
02:12810497	02:12808830
02:12810808	02:12808830
02:12810811	02:12808830
02:12810808	02:12809057
02:12810811	02:12809057
02:12810985	02:12809057
02:12811003	02:12809057
02:12811027	02:12809057
02:12811131	02:12809057
02:12811293	02:12809057
02:12811374	02:12809057
02:12810808	02:12809073
02:12810811	02:12809073
02:12810808	02:12809207
02:12810811	02:12809207
02:12810985	02:12809207
02:12811003	02:12809207
02:12811027	02:12809207
02:12811131	02:12809207
02:12811293	02:12809207
02:12811374	02:12809207
02:12810808	02:12809303
02:12810811	02:12809303
02:12811131	02:12809303
02:12810808	02:12809309
02:12810811	02:12809309
02:12811131	02:12809309
02:12810808	02:12809314
02:12810811	02:12809314
02:12810985	02:12809314
02:12811003	02:12809314
02:12811027	02:12809314
02:12811131	02:12809314
02:12811293	02:12809314
02:12811374	02:12809314
02:12810808	02:12809333
02:12810811	02:12809333
02:12810985	02:12809333
02:12811003	02:12809333
02:12811027	02:12809333
02:12811131	02:12809333
02:12811293	02:12809333
02:12810808	02:12809334
02:12810811	02:12809334
02:12811027	02:12809334
02:12811131	02:12809334
02:12810808	02:12809348
02:12810811	02:12809348
02:12811131	02:12809348
02:12810808	02:12809379
02:12810811	02:12809379
02:12811131	02:12809379
02:12810808	02:12809404
02:12810811	02:12809404
02:12811003	02:12809404
02:12811027	02:12809404
02:12811131	02:12809404
02:12811293	02:12809404
02:12810808	02:12809410
02:12810811	02:12809410
02:12810985	02:12809410
02:12811003	02:12809410
02:12811027	02:12809410
02:12811131	02:12809410
02:12811293	02:12809410
02:12811374	02:12809410
02:12810419	02:12809460
02:12810435	02:12809460
02:12810445	02:12809460
02:12810489	02:12809460
02:12810489	02:12809460
02:12810497	02:12809460
02:12810497	02:12809460
02:12810525	02:12809460
02:12810525	02:12809460
02:12810550	02:12809460
02:12810550	02:12809460
02:12810808	02:12809460
02:12810811	02:12809460
02:12810811	02:12809460
02:12810945	02:12809460
02:12811162	02:12809460
02:12811715	02:12809460
02:12811719	02:12809460
02:12811779	02:12809460
02:12811994	02:12809460
02:12812651	02:12809460
02:12812785	02:12809460
02:12812879	02:12809460
02:12812883	02:12809460
02:12812920	02:12809460
02:12812990	02:12809460
02:12810808	02:12809550
02:12810811	02:12809550
02:12810985	02:12809550
02:12811003	02:12809550
02:12811027	02:12809550
02:12811131	02:12809550
02:12811293	02:12809550
02:12811374	02:12809550
02:12810808	02:12809599
02:12810811	02:12809599
02:12810985	02:12809599
02:12811003	02:12809599
02:12811027	02:12809599
02:12811131	02:12809599
02:12811293	02:12809599
02:12811374	02:12809599
02:12810808	02:12809723
02:12810811	02:12809723
02:12810985	02:12809723
02:12811003	02:12809723
02:12811027	02:12809723
02:12811131	02:12809723
02:12811293	02:12809723
02:12811374	02:12809723
02:12810808	02:12809732
02:12810811	02:12809732
02:12810985	02:12809732
02:12811003	02:12809732
02:12811027	02:12809732
02:12811131	02:12809732
02:12811293	02:12809732
02:12811374	02:12809732
02:12810808	02:12809792
02:12810811	02:12809792
02:12810985	02:12809792
02:12811003	02:12809792
02:12811027	02:12809792
02:12811131	02:12809792
02:12811293	02:12809792
02:12811374	02:12809792
02:12810419	02:12809878
02:12810435	02:12809878
02:12810445	02:12809878
02:12810489	02:12809878
02:12810489	02:12809878
02:12810497	02:12809878
02:12810525	02:12809878
02:12810550	02:12809878
02:12810808	02:12809878
02:12810811	02:12809878
02:12810945	02:12809878
02:12811162	02:12809878
02:12811715	02:12809878
02:12811719	02:12809878
02:12811779	02:12809878
02:12811994	02:12809878
02:12812651	02:12809878
02:12812785	02:12809878
02:12812879	02:12809878
02:12812883	02:12809878
02:12812920	02:12809878
02:12812990	02:12809878
02:12810489	02:12810497
02:12810497	02:12810489
02:12810489	02:12810525
02:12810525	02:12810489
02:12810489	02:12810550
02:12810550	02:12810489
02:12810489	02:12810945
02:12810945	02:12810489
02:12810489	02:12810985
02:12810985	02:12810489
02:12810489	02:12811003
02:12811003	02:12810489
02:12810489	02:12811027
02:12811027	02:12810489
02:12810489	02:12811131
02:12811131	02:12810489
02:12810489	02:12811293
02:12811293	02:12810489
02:12810489	02:12811374
02:12811374	02:12810489
02:12810489	02:12831871
02:12810489	02:13386492
02:12810489	02:15570279
02:12810489	02:23019345
02:12810497	02:12810525
02:12810525	02:12810497
02:12810497	02:12810550
02:12810550	02:12810497
02:12810497	02:12810808
02:12810808	02:12810497
02:12810497	02:12810985
02:12810985	02:12810497
02:12810497	02:12811003
02:12811003	02:12810497
02:12810497	02:12811027
02:12811027	02:12810497
02:12810497	02:12811131
02:12811131	02:12810497
02:12810497	02:12811293
02:12811293	02:12810497
02:12810497	02:12831871
02:12810497	02:13386492
02:12810525	02:12810550
02:12810550	02:12810525
02:12810525	02:12810808
02:12810808	02:12810525
02:12810525	02:12810985
02:12810985	02:12810525
02:12810525	02:12811003
02:12811003	02:12810525
02:12810525	02:12811027
02:12811027	02:12810525
02:12810525	02:12811131
02:12811131	02:12810525
02:12810525	02:12811293
02:12811293	02:12810525
02:12810525	02:12831871
02:12810525	02:13386492
02:12810550	02:12810945
02:12810945	02:12810550
02:12810550	02:12810985
02:12810985	02:12810550
02:12810550	02:12811003
02:12811003	02:12810550
02:12810550	02:12811027
02:12811027	02:12810550
02:12810550	02:12811131
02:12811131	02:12810550
02:12810550	02:12811293
02:12811293	02:12810550
02:12810550	02:12811374
02:12811374	02:12810550
02:12810550	02:12831871
02:12810550	02:13386492
02:12810550	02:22922740
02:12810550	02:23019868
02:12810808	02:12810811
02:12810811	02:12810808
02:12810808	02:12810811
02:12810811	02:12810808
02:12810808	02:12810985
02:12810985	02:12810808
02:12810808	02:12810985
02:12810985	02:12810808
02:12810808	02:12811003
02:12811003	02:12810808
02:12810808	02:12811003
02:12811003	02:12810808
02:12810808	02:12811027
02:12811027	02:12810808
02:12810808	02:12811027
02:12811027	02:12810808
02:12810808	02:12811131
02:12811131	02:12810808
02:12810808	02:12811131
02:12811131	02:12810808
02:12810808	02:12811293
02:12811293	02:12810808
02:12810808	02:12811293
02:12811293	02:12810808
02:12810808	02:12811374
02:12811374	02:12810808
02:12810808	02:12811374
02:12811374	02:12810808
02:12810808	02:13386492
02:12810808	02:15568550
02:12810808	02:15570279
02:12810808	02:23019305
02:12810808	02:23019329
02:12810808	02:23019332
02:12810808	02:23019868
02:12810808	02:23019900
02:12810808	02:23019916
02:12810808	02:23019919
02:12810808	02:23019922
02:12810808	02:23019923
02:12810811	02:12810985
02:12810985	02:12810811
02:12810811	02:12811003
02:12811003	02:12810811
02:12810811	02:12811003
02:12811003	02:12810811
02:12810811	02:12811027
02:12811027	02:12810811
02:12810811	02:12811027
02:12811027	02:12810811
02:12810811	02:12811131
02:12811131	02:12810811
02:12810811	02:12811131
02:12811131	02:12810811
02:12810811	02:12811293
02:12811293	02:12810811
02:12810811	02:12811293
02:12811293	02:12810811
02:12810811	02:12811374
02:12811374	02:12810811
02:12810811	02:13386492
02:12810811	02:15568550
02:12810811	02:15569181
02:12810811	02:15570125
02:12810811	02:15570250
02:12810811	02:15570279
02:12810811	02:16782964
02:12810811	02:16782976
02:12810811	02:16783252
02:12810811	02:16783545
02:12810811	02:16783677
02:12810811	02:23019305
02:12810811	02:23019329
02:12810811	02:23019332
02:12810811	02:23019900
02:12810811	02:23019916
02:12810811	02:23019919
02:12810811	02:23019922
02:12810811	02:23019923
02:12810945	02:12810985
02:12810985	02:12810945
02:12810945	02:12811003
02:12811003	02:12810945
02:12810945	02:12811027
02:12811027	02:12810945
02:12810945	02:12811131
02:12811131	02:12810945
02:12810945	02:12811293
02:12811293	02:12810945
02:12810945	02:12811374
02:12811374	02:12810945
02:12810945	02:12813479
02:12810945	02:12817372
02:12810945	02:12819902
02:12810945	02:12823177
02:12810945	02:12825074
02:12810945	02:12825316
02:12810945	02:12831871
02:12810945	02:12843100
02:12810945	02:12843126
02:12810945	02:12843140
02:12810945	02:12843162
02:12810945	02:12843880
02:12810945	02:12850086
02:12810945	02:12855670
02:12810945	02:12855679
02:12810945	02:12856862
02:12810945	02:13386492
02:12810945	02:21236090
02:12810945	02:21236128
02:12810945	02:22922724
02:12810945	02:22922738
02:12810945	02:23019345
02:12810985	02:12811003
02:12811003	02:12810985
02:12810985	02:12811003
02:12811003	02:12810985
02:12810985	02:12811027
02:12811027	02:12810985
02:12810985	02:12811027
02:12811027	02:12810985
02:12810985	02:12811131
02:12811131	02:12810985
02:12810985	02:12811131
02:12811131	02:12810985
02:12810985	02:12811293
02:12811293	02:12810985
02:12810985	02:12811293
02:12811293	02:12810985
02:12810985	02:12811374
02:12811374	02:12810985
02:12810985	02:12811374
02:12811374	02:12810985
02:12810985	02:12850086
02:12810985	02:15568550
02:12810985	02:15569181
02:12810985	02:15570125
02:12810985	02:15570250
02:12810985	02:15570279
02:12810985	02:23019868
02:12811003	02:12811027
02:12811027	02:12811003
02:12811003	02:12811027
02:12811027	02:12811003
02:12811003	02:12811131
02:12811131	02:12811003
02:12811003	02:12811131
02:12811131	02:12811003
02:12811003	02:12811293
02:12811293	02:12811003
02:12811003	02:12811293
02:12811293	02:12811003
02:12811003	02:12811374
02:12811374	02:12811003
02:12811003	02:12811374
02:12811374	02:12811003
02:12811003	02:12850086
02:12811003	02:12855670
02:12811003	02:12855679
02:12811003	02:15568550
02:12811003	02:15569181
02:12811003	02:15570125
02:12811003	02:15570250
02:12811003	02:15570279
02:12811003	02:23019868
02:12811027	02:12811131
02:12811131	02:12811027
02:12811027	02:12811131
02:12811131	02:12811027
02:12811027	02:12811293
02:12811293	02:12811027
02:12811027	02:12811293
02:12811293	02:12811027
02:12811027	02:12811374
02:12811374	02:12811027
02:12811027	02:12811374
02:12811374	02:12811027
02:12811027	02:12850086
02:12811027	02:12855670
02:12811027	02:12855679
02:12811027	02:15568550
02:12811027	02:15569181
02:12811027	02:15570125
02:12811027	02:15570250
02:12811027	02:15570279
02:12811131	02:12811293
02:12811293	02:12811131
02:12811131	02:12811293
02:12811293	02:12811131
02:12811131	02:12811374
02:12811374	02:12811131
02:12811131	02:12811374
02:12811374	02:12811131
02:12811131	02:15568550
02:12811131	02:15569181
02:12811131	02:15570125
02:12811131	02:15570250
02:12811131	02:15570279
02:12811131	02:23019868
02:12811293	02:12811374
02:12811374	02:12811293
02:12811293	02:12811374
02:12811374	02:12811293
02:12811293	02:12855670
02:12811293	02:12855679
02:12811293	02:15568550
02:12811293	02:15569181
02:12811293	02:15570125
02:12811293	02:15570250
02:12811293	02:15570279
02:12811293	02:23019868
02:12811374	02:12850086
02:12811374	02:12855670
02:12811374	02:12855679
02:12811374	02:15568550
02:12811374	02:15568627
02:12811374	02:15569026
02:12811374	02:15569181
02:12811374	02:15570125
02:12811374	02:15570250
02:12811374	02:15570279
02:12811374	02:15570368
02:12811374	02:23019868
02:12811715	02:13386492
02:12811719	02:12811994
02:12811994	02:12811719
02:12811719	02:12812651
02:12812651	02:12811719
02:12811719	02:12812785
02:12812785	02:12811719
02:12811719	02:12812883
02:12812883	02:12811719
02:12811719	02:12812920
02:12812920	02:12811719
02:12811719	02:12812990
02:12812990	02:12811719
02:12811719	02:12813118
02:12811719	02:12813754
02:12811719	02:12813850
02:12811719	02:12814057
02:12811719	02:12814059
02:12811719	02:12814114
02:12811719	02:12814670
02:12811719	02:12816285
02:12811719	02:12817010
02:12811719	02:12821941
02:12811719	02:12822784
02:12811719	02:12823076
02:12811719	02:12823127
02:12811719	02:12830139
02:12811719	02:12889867
02:12811719	02:13386492
02:12811719	02:15570279
02:12811719	02:20236406
02:12811779	02:13386492
02:12811994	02:12812651
02:12812651	02:12811994
02:12811994	02:12812785
02:12812785	02:12811994
02:12811994	02:12812883
02:12812883	02:12811994
02:12811994	02:12812920
02:12812920	02:12811994
02:12811994	02:12812990
02:12812990	02:12811994
02:12811994	02:12813118
02:12811994	02:12813479
02:12811994	02:12813754
02:12811994	02:12813850
02:12811994	02:12814057
02:12811994	02:12814059
02:12811994	02:12814114
02:12811994	02:12814670
02:12811994	02:12816285
02:12811994	02:12817010
02:12811994	02:12817372
02:12811994	02:12821941
02:12811994	02:12822784
02:12811994	02:12823012
02:12811994	02:12823076
02:12811994	02:12823127
02:12811994	02:12829895
02:12811994	02:12830139
02:12811994	02:12830469
02:12811994	02:12889867
02:12811994	02:13386492
02:12811994	02:15569181
02:12811994	02:15570125
02:12811994	02:15570250
02:12811994	02:15570279
02:12811994	02:20236406
02:12812651	02:12812785
02:12812785	02:12812651
02:12812651	02:12812883
02:12812883	02:12812651
02:12812651	02:12812920
02:12812920	02:12812651
02:12812651	02:12812990
02:12812990	02:12812651
02:12812651	02:12813118
02:12812651	02:12813850
02:12812651	02:12814057
02:12812651	02:12814059
02:12812651	02:12814114
02:12812651	02:13386492
02:12812785	02:12812883
02:12812883	02:12812785
02:12812785	02:12812920
02:12812920	02:12812785
02:12812785	02:12812990
02:12812990	02:12812785
02:12812785	02:12813118
02:12812785	02:12813850
02:12812785	02:12814057
02:12812785	02:12814059
02:12812785	02:12814114
02:12812785	02:13386492
02:12812883	02:12812920
02:12812920	02:12812883
02:12812883	02:12812990
02:12812990	02:12812883
02:12812883	02:12813118
02:12812883	02:12813850
02:12812883	02:12814057
02:12812883	02:12814059
02:12812883	02:12814114
02:12812883	02:13386492
02:12812920	02:12812990
02:12812990	02:12812920
02:12812920	02:12813118
02:12812920	02:12813850
02:12812920	02:12814057
02:12812920	02:12814059
02:12812920	02:12814114
02:12812920	02:13386492
02:12812920	02:15570250
02:12812990	02:12813118
02:12812990	02:12813850
02:12812990	02:12814057
02:12812990	02:12814059
02:12812990	02:12814114
02:12812990	02:13386492
02:12810945	02:10960482
02:12810945	02:10960507
02:12810945	02:10960533
02:12810945	02:10970467
02:12810489	03:167974
02:12810550	03:167974
02:12810945	03:1035276
02:12810945	03:2131229
02:12810945	03:2131421
02:12810945	03:2131422
02:12810945	03:2137753
02:12810945	03:2139180
02:12810945	03:2139214
02:12810945	03:2140358
02:12810945	03:2140463
02:12810945	03:2140523
02:12810945	03:2140526
02:12810945	03:2140812
02:12810945	03:2143386
02:12810945	03:2143519
02:12810945	03:2143552
02:12810945	03:2143828
02:12810945	03:2154346
02:12810945	03:2154603
02:12810945	03:2154663
02:12810945	03:2154865
02:12810945	03:2155137
02:12810945	03:2155680
02:12810945	03:2156757
02:12810945	03:2157864
02:12810945	03:2158470
02:12810945	03:2158490
02:12810945	03:2158497
02:12810945	03:2158525
02:12810945	03:2159976
02:12810945	03:2160041
02:12810945	03:2160464
02:12810945	03:2161675
02:12810945	03:2162545
02:12810945	03:2163039
02:12810945	03:3275908
02:12810945	03:3288053
02:12810945	03:3398012
02:12810945	01:16038545
02:12810945	01:16038578
02:12810945	01:16038800
02:12810945	01:18398735
02:12810945	01:18401756
02:12810945	01:19066321
02:12812785	01:19521279
02:12812990	01:19521279
02:12812651	01:19526094
02:12812785	01:19526094
02:12812883	01:19526094
02:12812920	01:19526094
02:12812990	01:19526094
02:12811719	01:19527721
02:12811994	01:19527721
02:12812651	01:19527721
02:12812785	01:19527721
02:12812883	01:19527721
02:12812920	01:19527721
02:12812990	01:19527721
02:12810489	01:5030970
02:12810497	01:5030970
02:12810525	01:5030970
02:12810550	01:5030970
02:12810489	01:5031044
02:12810497	01:5031044
02:12810525	01:5031044
02:12810550	01:5031044
02:12810489	01:5031222
02:12810497	01:5031222
02:12810525	01:5031222
02:12810550	01:5031222
02:12810945	01:5031222
02:12810489	01:5031226
02:12810497	01:5031226
02:12810525	01:5031226
02:12810550	01:5031226
02:12810489	01:5031592
02:12810525	01:5031592
02:12810550	01:5031592
02:12810489	01:5031613
02:12810497	01:5031613
02:12810525	01:5031613
02:12810550	01:5031613
02:12810945	01:5032105
02:12810945	01:5321962
02:12810945	01:5338770
02:12810811	01:5711173
02:12810365	01:5711358
02:12810489	01:5711358
02:12810489	01:5711358
02:12810497	01:5711358
02:12810497	01:5711358
02:12810525	01:5711358
02:12810525	01:5711358
02:12810550	01:5711358
02:12810550	01:5711358
02:12810808	01:5711358
02:12810808	01:5711358
02:12810811	01:5711358
02:12810811	01:5711358
02:12810945	01:5711358
02:12810985	01:5711358
02:12810985	01:5711358
02:12811003	01:5711358
02:12811003	01:5711358
02:12811027	01:5711358
02:12811027	01:5711358
02:12811131	01:5711358
02:12811131	01:5711358
02:12811162	01:5711358
02:12811293	01:5711358
02:12811293	01:5711358
02:12811374	01:5711358
02:12811374	01:5711358
02:12811633	01:5711358
02:12811719	01:5711358
02:12811867	01:5711358
02:12811994	01:5711358
02:12812651	01:5711358
02:12812785	01:5711358
02:12812883	01:5711358
02:12812920	01:5711358
02:12812990	01:5711358
02:12810945	01:9329652
02:12810945	01:9329658
02:12810489	01:9329690
02:12810550	01:9329690
02:12810945	01:9329690
02:12810985	01:9329690
02:12811003	01:9329690
02:12811027	01:9329690
02:12811131	01:9329690
02:12811293	01:9329690
02:12811374	01:9329690
02:12810550	01:9329693
02:12810945	01:9329693
02:12810985	01:9329693
02:12811003	01:9329693
02:12811027	01:9329693
02:12811131	01:9329693
02:12811293	01:9329693
02:12811374	01:9329693
02:12810489	01:9728607
02:12810945	01:9728607
02:12810985	01:9728607
02:12811027	01:9728607
02:12811293	01:9728607
02:12810945	01:9910610
02:12810945	01:14837014
02:12810945	01:14837806
02:12810945	01:14838217
02:12810945	01:14838851
02:12810945	01:14838898
02:12810945	01:34250889
02:12810945	01:23060622
02:12812883	01:24811350
02:12812990	01:24811350
02:12811994	01:28512673
02:12810489	01:29435632
02:12810550	01:29435632
02:12810945	01:29435632
02:12810489	01:29436928
02:12810489	01:29439136
02:12810945	01:29439136
02:12810945	01:29439182
02:12810489	01:29440028
02:12810489	01:29440146
02:12810497	01:29440146
02:12810550	01:29440146
02:12810811	01:21101226
02:12810945	01:21102168
02:12810811	01:21103230
02:12810811	01:21107036
02:12810811	01:21107983
02:12810945	01:21110761
02:12810811	01:21111640
02:12810945	01:29973362
02:12810945	01:29973412
02:12810945	01:29973509
02:12810945	01:29973536
02:12810945	01:29973678
02:12810945	01:29974418
02:12810945	01:29974457
02:12810945	01:29974529
02:12810945	01:29974868
02:12810489	01:40198586
02:12810497	01:40198586
02:12810525	01:40198586
02:12810550	01:40198586
02:12810945	01:40198586
02:12810985	01:40198586
02:12811003	01:40198586
02:12811027	01:40198586
02:12811131	01:40198586
02:12811293	01:40198586
02:12811374	01:40198586
02:12810489	01:40199199
02:12810497	01:40199199
02:12810525	01:40199199
02:12810550	01:40199199
02:12810945	01:40199199
02:12810985	01:40199199
02:12811003	01:40199199
02:12811027	01:40199199
02:12811131	01:40199199
02:12811293	01:40199199
02:12811374	01:40199199
02:12810550	01:40211216
02:12810945	01:40211216
02:12810945	01:42429486
02:12812990	01:42753937
02:12811719	01:42788542
02:12811994	01:42788542
02:12810489	01:43316480
02:12810497	01:43316480
02:12810525	01:43316480
02:12810550	01:43316480
02:12812651	01:45343961
02:12812785	01:45343961
02:12812883	01:45343961
02:12812920	01:45343961
02:12812990	01:45343961
02:12810497	01:45379411
02:12810525	01:45379411
02:12810550	01:45379411
02:12810945	01:45379411
02:12811374	01:45379411
02:12810489	01:45385528
02:12810497	01:45385528
02:12810525	01:45385528
02:12810550	01:45385528
02:12810550	01:45385796
02:12810489	01:45387906
02:12810525	01:45387906
02:12810550	01:45387906
02:12810945	01:45387906
02:12811994	01:45573474
02:12812651	01:45573474
02:12812785	01:45573474
02:12812883	01:45573474
02:12812920	01:45573474
02:12812990	01:45573474
02:12811994	01:45573850
02:12812785	01:45573850
02:12811994	01:45586460
02:12811994	01:47544478
02:12811994	01:47552242
02:12811994	01:47554409
02:12811994	01:47590416
02:12811994	01:47590434
02:12810497	01:48621193
02:12810808	01:48677756
02:12810985	01:48677756
02:12811003	01:48677756
02:12811027	01:48677756
02:12811131	01:48677756
02:12811293	01:48677756
02:12811374	01:48677756
02:12810489	08:2621570
02:12810489	08:9657829
02:12810489	08:9658030
02:12810550	07:5852779
02:12810550	08:9658030
02:12810808	07:10285554
02:12810808	08:4401
02:12810808	08:5328
02:12810808	08:5751
02:12810808	08:6611
02:12810808	08:7954
02:12810808	08:7956
02:12810808	08:12282
02:12810808	08:12902
02:12810808	08:12971
02:12810808	08:13236
02:12810808	08:13240
02:12810808	08:13246
02:12810808	08:1021640
02:12810808	08:1022053
02:12810811	08:4085
02:12810811	08:4391
02:12810811	08:4401
02:12810811	08:4844
02:12810811	08:5751
02:12810811	08:6016
02:12810811	08:6030
02:12810811	08:6611
02:12810811	08:7954
02:12810811	08:7956
02:12810811	08:12282
02:12810811	08:12902
02:12810811	08:12971
02:12810811	08:13236
02:12810811	08:13240
02:12810811	08:13246
02:12810945	07:5852779
02:12810945	07:10285554
02:12810945	08:4085
02:12810945	08:4391
02:12810945	08:4720
02:12810945	08:4844
02:12810945	08:5328
02:12810945	08:5751
02:12810945	08:6016
02:12810945	08:6030
02:12810945	08:6063
02:12810945	08:6611
02:12810945	08:7954
02:12810945	08:7956
02:12810945	08:12282
02:12810945	08:12902
02:12810945	08:12971
02:12810945	08:13236
02:12810945	08:13240
02:12810945	08:13246
02:12810945	08:27361
02:12810945	08:29966
02:12810945	08:31991
02:12810945	08:39749
02:12810945	08:58496
02:12810945	08:59531
02:12810945	08:1018449
02:12810945	08:2621570
02:12810945	08:2621570
02:12810945	08:9657284
02:12810945	08:9657829
02:12810945	08:9658030
02:12810945	08:12238244
02:12810945	08:12238317
02:12810945	08:12238482
02:12810945	08:12238536
02:12810945	08:12238752
02:12810945	08:12238760
02:12810945	08:12238817
02:12810945	08:12238845
02:12810985	07:5852779
02:12810985	08:9657829
02:12810985	08:9658030
02:12811003	07:5852779
02:12811003	08:9657829
02:12811003	08:9658030
02:12811027	07:5852779
02:12811027	08:9657829
02:12811027	08:9658030
02:12811131	07:5852779
02:12811131	08:2621570
02:12811131	08:9657829
02:12811131	08:9658030
02:12811293	07:5852779
02:12811293	08:9657829
02:12811293	08:9658030
02:12811374	07:5852779
02:12811374	08:2621570
02:12811715	08:6611
02:12811715	08:12282
02:12811715	08:12902
02:12811715	08:12971
02:12811715	08:13236
02:12811715	08:13240
02:12811715	08:13246
02:12811719	07:10090050
02:12811719	08:6611
02:12811719	08:12282
02:12811719	08:12902
02:12811719	08:12971
02:12811719	08:13236
02:12811719	08:13240
02:12811719	08:13246
02:12811719	08:1224417
02:12811779	08:6611
02:12811779	08:12282
02:12811779	08:12902
02:12811779	08:12971
02:12811779	08:13236
02:12811779	08:13240
02:12811779	08:13246
02:12811994	08:5328
02:12811994	08:6063
02:12811994	08:6611
02:12811994	08:12282
02:12811994	08:12902
02:12811994	08:12971
02:12811994	08:13236
02:12811994	08:13240
02:12811994	08:13246
02:12811994	08:1222389
02:12811994	08:1222523
02:12811994	08:1222537
02:12811994	08:1224417
02:12811994	08:1224711
02:12812651	08:6611
02:12812651	08:12282
02:12812651	08:12902
02:12812651	08:12971
02:12812651	08:13236
02:12812651	08:13240
02:12812651	08:13246
02:12812651	08:1224417
02:12812651	08:11981132
02:12812785	08:6611
02:12812785	08:12282
02:12812785	08:12902
02:12812785	08:12971
02:12812785	08:13236
02:12812785	08:13240
02:12812785	08:13246
02:12812785	08:1224417
02:12812785	08:11981132
02:12812883	08:6611
02:12812883	08:12282
02:12812883	08:12902
02:12812883	08:12971
02:12812883	08:13236
02:12812883	08:13240
02:12812883	08:13246
02:12812883	08:11981132
02:12812920	08:6611
02:12812920	08:12282
02:12812920	08:12902
02:12812920	08:12971
02:12812920	08:13236
02:12812920	08:13240
02:12812920	08:13246
02:12812990	08:6611
02:12812990	08:12282
02:12812990	08:12902
02:12812990	08:12971
02:12812990	08:13236
02:12812990	08:13240
02:12812990	08:13246
02:12812990	08:1224417
02:12812990	08:11981132
02:12810489	08:15560993
02:12810489	08:15686843
02:12810550	08:15560993
02:12810550	08:15686843
02:12810550	08:19418334
02:12810550	09:6121430
02:12810808	09:6440211
02:12810811	09:6440211
02:12810945	08:15560993
02:12810945	08:15561153
02:12810945	08:15686843
02:12810945	08:16282144
02:12810945	08:16284535
02:12810945	08:16290820
02:12810945	08:19346302
02:12810945	08:19347792
02:12810945	08:19350366
02:12810945	08:19350592
02:12810945	08:19418334
02:12810945	08:19437130
02:12810945	08:19437131
02:12810945	08:19438154
02:12810945	09:37462
02:12810945	09:295772
02:12810945	09:307744
02:12810945	09:2322884
02:12810945	09:3138279
02:12810945	09:6121430
02:12810945	09:6121438
02:12810945	09:6440211
02:12810945	09:11485613
02:12810945	09:11485647
02:12810945	09:11486608
02:12810985	09:6121430
02:12811003	08:15560993
02:12811003	09:6121430
02:12811027	09:6121430
02:12811131	08:15560993
02:12811131	09:6121430
02:12811293	09:6121430
02:12811374	09:6440211
02:12811719	09:6440211
02:12811994	08:19346823
02:12811994	09:6440211
02:12812651	09:6440211
02:12812785	08:13841683
02:12812785	09:6440211
02:12812883	08:13841683
02:12812883	09:6440211
02:12812990	09:6440211
02:12810489	10:7087936
02:12810489	10:8332985
02:12810489	10:8333009
02:12810489	10:8333010
02:12810489	10:8334919
02:12810489	10:8334931
02:12810489	11:352501
02:12810489	11:1332706
02:12810489	11:1332847
02:12810489	11:1333333
02:12810489	11:1333383
02:12810489	11:1333438
02:12810489	11:1334371
02:12810489	11:1334612
02:12810489	11:1334651
02:12810489	11:1334663
02:12810489	11:1334763
02:12810489	11:1334862
02:12810489	11:1334874
02:12810489	11:1334879
02:12810489	11:1334952
02:12810497	10:7087936
02:12810497	10:8333009
02:12810497	10:8334931
02:12810497	11:1332706
02:12810497	11:1332847
02:12810497	11:1333333
02:12810497	11:1333383
02:12810497	11:1333438
02:12810497	11:1334371
02:12810497	11:1334612
02:12810497	11:1334663
02:12810497	11:1334763
02:12810497	11:1334862
02:12810497	11:1334874
02:12810497	11:1334879
02:12810497	11:1334952
02:12810525	10:7087936
02:12810525	10:8333009
02:12810525	10:8334931
02:12810525	11:1332706
02:12810525	11:1332847
02:12810525	11:1333333
02:12810525	11:1333383
02:12810525	11:1333438
02:12810525	11:1334371
02:12810525	11:1334612
02:12810525	11:1334651
02:12810525	11:1334663
02:12810525	11:1334763
02:12810525	11:1334862
02:12810525	11:1334874
02:12810525	11:1334879
02:12810525	11:1334952
02:12810550	10:7087936
02:12810550	10:8332985
02:12810550	10:8333009
02:12810550	10:8333010
02:12810550	10:8334931
02:12810550	10:8334931
02:12810550	11:352501
02:12810550	11:1332706
02:12810550	11:1332847
02:12810550	11:1333333
02:12810550	11:1333383
02:12810550	11:1333438
02:12810550	11:1334371
02:12810550	11:1334612
02:12810550	11:1334651
02:12810550	11:1334663
02:12810550	11:1334763
02:12810550	11:1334862
02:12810550	11:1334874
02:12810550	11:1334879
02:12810550	11:1334952
02:12810617	10:8334931
02:12810633	10:8334931
02:12810808	10:8333010
02:12810808	10:8333487
02:12810808	10:8334931
02:12810808	10:8334931
02:12810811	10:1088573
02:12810811	10:1099589
02:12810811	10:1100051
02:12810811	10:1100233
02:12810811	10:1105164
02:12810811	10:1179607
02:12810811	10:4965180
02:12810811	10:8333487
02:12810811	10:8334931
02:12810811	10:8334931
02:12810945	10:2280602
02:12810945	10:2291137
02:12810945	10:2291772
02:12810945	10:2435010
02:12810945	10:2829370
02:12810945	10:2852476
02:12810945	10:2853641
02:12810945	10:2854408
02:12810945	10:2876702
02:12810945	10:2876897
02:12810945	10:2877601
02:12810945	10:2877938
02:12810945	10:2877944
02:12810945	10:2878928
02:12810945	10:2879033
02:12810945	10:2879478
02:12810945	10:2881293
02:12810945	10:2881302
02:12810945	10:2881556
02:12810945	10:2884027
02:12810945	10:2885075
02:12810945	10:2886693
02:12810945	10:2887006
02:12810945	10:2887144
02:12810945	10:4618038
02:12810945	10:4620865
02:12810945	10:4622772
02:12810945	10:4625245
02:12810945	10:4689733
02:12810945	10:4700519
02:12810945	10:4741678
02:12810945	10:4843140
02:12810945	10:4928270
02:12810945	10:4930187
02:12810945	10:4938449
02:12810945	10:4944077
02:12810945	10:4957211
02:12810945	10:4959362
02:12810945	10:4959366
02:12810945	10:4960313
02:12810945	10:4965180
02:12810945	10:4966588
02:12810945	10:5295287
02:12810945	10:5302409
02:12810945	10:5326428
02:12810945	10:5353828
02:12810945	10:5455207
02:12810945	10:5455230
02:12810945	10:5787069
02:12810945	10:6682819
02:12810945	10:6683490
02:12810945	10:6683505
02:12810945	10:6683509
02:12810945	10:8332972
02:12810945	10:8332985
02:12810945	10:8333010
02:12810945	10:8334919
02:12810945	10:8334931
02:12810945	10:15392227
02:12810945	10:15392284
02:12810945	10:16105394
02:12810945	10:16228217
02:12810945	10:16228378
02:12810945	10:16229032
02:12810945	10:16229126
02:12810945	10:16229252
02:12810945	10:16229260
02:12810945	10:16229407
02:12810945	10:16229420
02:12810945	10:16229973
02:12810945	10:19412780
02:12810945	11:352501
02:12810945	11:1475264
02:12810945	11:1482561
02:12810945	11:1484806
02:12810985	10:8332985
02:12810985	10:8334931
02:12810985	11:352501
02:12811003	10:8332985
02:12811003	10:8334931
02:12811003	11:352501
02:12811027	10:8332985
02:12811027	10:8334931
02:12811027	11:352501
02:12811131	10:8332985
02:12811131	10:8334931
02:12811131	11:352501
02:12811293	10:8332985
02:12811293	10:8334931
02:12811293	11:352501
02:12811374	10:8332985
02:12811374	10:8333010
02:12811374	10:8334931
02:12811374	11:352501
02:12811715	10:8334931
02:12811719	10:1080205
02:12811719	10:1080217
02:12811719	10:8334931
02:12811779	10:8334931
02:12811994	10:1080205
02:12811994	10:1080217
02:12811994	10:2994383
02:12811994	10:2994385
02:12811994	10:8334931
02:12811994	10:8334931
02:12811994	10:15392227
02:12811994	10:15392284
02:12811994	10:16229032
02:12811994	10:16229126
02:12811994	10:16229252
02:12811994	10:16229260
02:12811994	10:16229973
02:12811994	10:16276074
02:12811994	10:16284283
02:12811994	10:16284284
02:12811994	10:16294104
02:12811994	10:16296597
02:12811994	10:16296661
02:12811994	10:16298259
02:12811994	10:16307359
02:12811994	10:16329754
02:12811994	10:16345518
02:12812651	10:1861258
02:12812651	10:1866510
02:12812651	10:1866512
02:12812651	10:1869707
02:12812651	10:1869872
02:12812651	10:1869885
02:12812651	10:1869978
02:12812651	10:1870775
02:12812651	10:1871457
02:12812651	10:1871580
02:12812651	10:1872298
02:12812651	10:1872431
02:12812651	10:1872782
02:12812651	10:1872886
02:12812651	10:1877102
02:12812651	10:1877763
02:12812651	10:1878391
02:12812651	10:1878759
02:12812651	10:1878767
02:12812651	10:1878784
02:12812651	10:1878816
02:12812651	10:1879204
02:12812651	10:1879490
02:12812651	10:1880340
02:12812651	10:1881516
02:12812651	10:1881631
02:12812651	10:1881773
02:12812651	10:1881804
02:12812651	10:1882835
02:12812651	10:1883729
02:12812651	10:1883844
02:12812651	10:7524039
02:12812651	10:8334931
02:12812651	10:16276074
02:12812651	10:16288314
02:12812651	10:16294104
02:12812651	10:16296661
02:12812651	10:16307359
02:12812785	10:1861258
02:12812785	10:1866510
02:12812785	10:1866512
02:12812785	10:1869026
02:12812785	10:1869707
02:12812785	10:1869872
02:12812785	10:1869885
02:12812785	10:1869978
02:12812785	10:1870347
02:12812785	10:1870638
02:12812785	10:1870775
02:12812785	10:1871457
02:12812785	10:1871580
02:12812785	10:1872298
02:12812785	10:1872342
02:12812785	10:1872431
02:12812785	10:1872782
02:12812785	10:1872886
02:12812785	10:1873689
02:12812785	10:1873825
02:12812785	10:1874268
02:12812785	10:1874375
02:12812785	10:1874646
02:12812785	10:1875082
02:12812785	10:1877102
02:12812785	10:1877160
02:12812785	10:1877287
02:12812785	10:1877479
02:12812785	10:1877763
02:12812785	10:1878246
02:12812785	10:1878391
02:12812785	10:1878651
02:12812785	10:1878759
02:12812785	10:1878767
02:12812785	10:1878784
02:12812785	10:1878816
02:12812785	10:1878957
02:12812785	10:1879204
02:12812785	10:1879490
02:12812785	10:1880182
02:12812785	10:1880340
02:12812785	10:1880464
02:12812785	10:1880499
02:12812785	10:1880500
02:12812785	10:1880615
02:12812785	10:1881495
02:12812785	10:1881516
02:12812785	10:1881631
02:12812785	10:1881773
02:12812785	10:1881804
02:12812785	10:1882835
02:12812785	10:1883729
02:12812785	10:1883844
02:12812785	10:7524039
02:12812785	10:8334931
02:12812785	10:16276074
02:12812883	10:1861258
02:12812883	10:1866510
02:12812883	10:1866512
02:12812883	10:1868532
02:12812883	10:1869026
02:12812883	10:1869707
02:12812883	10:1869872
02:12812883	10:1869885
02:12812883	10:1869978
02:12812883	10:1870347
02:12812883	10:1870579
02:12812883	10:1870638
02:12812883	10:1870775
02:12812883	10:1871457
02:12812883	10:1871580
02:12812883	10:1872298
02:12812883	10:1872342
02:12812883	10:1872431
02:12812883	10:1872782
02:12812883	10:1872886
02:12812883	10:1873689
02:12812883	10:1873825
02:12812883	10:1874268
02:12812883	10:1874375
02:12812883	10:1874506
02:12812883	10:1874646
02:12812883	10:1875082
02:12812883	10:1877102
02:12812883	10:1877160
02:12812883	10:1877287
02:12812883	10:1877479
02:12812883	10:1877763
02:12812883	10:1878246
02:12812883	10:1878391
02:12812883	10:1878651
02:12812883	10:1878759
02:12812883	10:1878767
02:12812883	10:1878784
02:12812883	10:1878816
02:12812883	10:1878957
02:12812883	10:1879204
02:12812883	10:1879490
02:12812883	10:1879964
02:12812883	10:1880182
02:12812883	10:1880340
02:12812883	10:1880464
02:12812883	10:1880499
02:12812883	10:1880500
02:12812883	10:1880615
02:12812883	10:1881495
02:12812883	10:1881516
02:12812883	10:1881631
02:12812883	10:1881773
02:12812883	10:1881804
02:12812883	10:1881883
02:12812883	10:1882370
02:12812883	10:1882835
02:12812883	10:1883042
02:12812883	10:1883729
02:12812883	10:1883844
02:12812883	10:7524039
02:12812883	10:8333487
02:12812883	10:8334931
02:12812883	10:15392227
02:12812883	10:15392284
02:12812920	10:1870775
02:12812920	10:1871457
02:12812920	10:1877102
02:12812920	10:1878391
02:12812920	10:1878759
02:12812920	10:1878784
02:12812920	10:1879490
02:12812920	10:1881516
02:12812920	10:1881804
02:12812920	10:1882835
02:12812920	10:7524039
02:12812920	10:8334931
02:12812920	10:16279898
02:12812920	10:16296597
02:12812990	10:1861258
02:12812990	10:1866510
02:12812990	10:1866512
02:12812990	10:1869707
02:12812990	10:1869872
02:12812990	10:1869885
02:12812990	10:1869978
02:12812990	10:1870347
02:12812990	10:1870775
02:12812990	10:1871457
02:12812990	10:1871580
02:12812990	10:1872298
02:12812990	10:1872431
02:12812990	10:1872782
02:12812990	10:1872886
02:12812990	10:1873689
02:12812990	10:1874268
02:12812990	10:1874375
02:12812990	10:1874646
02:12812990	10:1877102
02:12812990	10:1877160
02:12812990	10:1877287
02:12812990	10:1877479
02:12812990	10:1877763
02:12812990	10:1878391
02:12812990	10:1878651
[truncated: 2,129 more rows]

## Sheet: Table_S4
SNP correlations involving SNPs in Potri.014G096400
14:7556780	13:13606240
14:7553074	13:14784786
14:7553603	13:14784786
14:7554491	13:14784786
14:7555803	13:14784786
14:7556484	13:14784786
14:7556484	13:14784805
14:7553049	13:14827337
14:7553762	13:14827337
14:7554126	13:14827337
14:7554263	13:14827337
14:7554378	13:14827337
14:7555933	13:14827337
14:7556484	13:14827337
14:7554126	13:8868450
14:7556780	08:9657829
14:7554126	08:11981132
14:7554378	08:11981132
14:7556484	08:11981132
14:7555803	07:14688204
14:7554491	08:5955
14:7554491	08:6611
14:7554491	08:7954
14:7554491	08:7956
14:7554491	08:12282
14:7554491	08:12971
14:7554491	08:13240
14:7555803	08:1018449
14:7556780	08:1018449
14:7554491	08:1021011
14:7555803	08:2621570
14:7556780	08:2621570
14:7553049	08:18093632
14:7556780	08:19350366
14:7555803	09:37462
14:7556780	09:37462
14:7556780	09:295772
14:7553046	09:6440211
14:7553476	09:6440211
14:7556615	09:6440211
14:7556616	09:6440211
14:7553046	11:745183
14:7554263	11:745183
14:7555933	11:745183
14:7556615	11:745183
14:7556616	11:745183
14:7555803	11:1333609
14:7556780	11:1333609
14:7555803	11:1333664
14:7556780	11:1333664
14:7555803	11:1445768
14:7555803	11:1455306
14:7556780	11:1459470
14:7556780	10:1433398
14:7555803	10:8332985
14:7554491	10:8333010
14:7555803	10:8333010
14:7556780	10:8333010
14:7553476	10:8333487
14:7553074	10:8334931
14:7553762	10:8334931
14:7553762	10:8334931
14:7554126	10:8334931
14:7554263	10:8334931
14:7554378	10:8334931
14:7554491	10:8334931
14:7555803	10:8334931
14:7555933	10:8334931
14:7556484	10:8334931
14:7556780	10:13750797
14:7553476	10:15392227
14:7554263	10:15392227
14:7556780	10:15392227
14:7553476	10:15392284
14:7554263	10:15392284
14:7556780	10:15392284
14:7556780	10:16228378
14:7556780	10:16228928
14:7556780	10:16229032
14:7555803	10:16229126
14:7556780	10:16229126
14:7556780	10:16229252
14:7556780	10:16229260
14:7556780	10:16229407
14:7556780	10:16229420
14:7555803	10:16229973
14:7556780	10:16229973
14:7556780	10:1100051
14:7556780	12:57633
14:7556780	12:58348
14:7556780	12:60622
14:7556780	12:60623
14:7556780	12:70073
14:7556780	12:70242
14:7556780	12:70521
14:7556780	12:70538
14:7556780	12:70575
14:7556780	12:70603
14:7556780	12:70656
14:7556780	12:70657
14:7556780	12:71520
14:7556780	12:72069
14:7556780	12:72070
14:7556780	12:72073
14:7556780	12:72102
14:7556780	12:72290
14:7556780	12:72386
14:7556780	12:72527
14:7556780	12:72531
14:7556780	12:72532
14:7556780	12:72550
14:7556780	12:72552
14:7556780	12:72826
14:7556780	12:73809
14:7556780	12:73842
14:7556780	12:74389
14:7556780	12:74598
14:7556780	12:74633
14:7556780	12:75343
14:7556780	12:75387
14:7556780	12:75726
14:7556780	12:76238
14:7556780	12:76549
14:7556780	12:76720
14:7556780	12:81510
14:7554126	12:425724
14:7554378	12:425724
14:7556484	12:425724
14:7553046	12:2221008
14:7553046	12:2287738
14:7553476	12:2533492
14:7553476	12:2577437
14:7556780	11:4751599
14:7556780	11:4751600
14:7556780	11:4753288
14:7556780	11:4760686
14:7556780	11:4768070
14:7553046	11:7200003
14:7553046	11:7200003
14:7553049	11:7200003
14:7553049	11:7200003
14:7553074	11:7200003
14:7553074	11:7200003
14:7553476	11:7200003
14:7553476	11:7200003
14:7553762	11:7200003
14:7553762	11:7200003
14:7554126	11:7200003
14:7554126	11:7200003
14:7554263	11:7200003
14:7554263	11:7200003
14:7554378	11:7200003
14:7554378	11:7200003
14:7554491	11:7200003
14:7554491	11:7200003
14:7555803	11:7200003
14:7555803	11:7200003
14:7555933	11:7200003
14:7555933	11:7200003
14:7556484	11:7200003
14:7556484	11:7200003
14:7556780	11:7200003
14:7556780	11:7200003
14:7553049	11:2969963
14:7553049	11:2972276
14:7553476	13:5317257
14:7556780	12:5114800
14:7556780	12:5115071
14:7556780	12:5115135
14:7556780	12:5115186
14:7556780	12:5115402
14:7556780	12:5115411
14:7556780	12:5115495
14:7556780	12:5115521
14:7555803	12:5115527
14:7556780	12:5115527
14:7556780	12:5115673
14:7556780	12:5115710
14:7556780	12:5115823
14:7556780	12:5116150
14:7553476	13:6402666
14:7553762	13:6402666
14:7554126	13:6402666
14:7554263	13:6402666
14:7554378	13:6402666
14:7555933	13:6402666
14:7554491	13:6413585
14:7553046	13:6413617
14:7555803	12:4199091
14:7556780	12:4199091
14:7556780	12:4199352
14:7555803	12:4199696
14:7556780	12:4199696
14:7555803	12:4199868
14:7556780	12:4199868
14:7555803	12:4200039
14:7556780	12:4200039
14:7555803	12:4200243
14:7556780	12:4200243
14:7556780	12:4200300
14:7555803	12:4200365
14:7556780	12:4200365
14:7555803	12:4200405
14:7556780	12:4200405
14:7555803	12:4200407
14:7556780	12:4200407
14:7555803	12:4200511
14:7556780	12:4200511
14:7555803	12:4200581
14:7556780	12:4200581
14:7555803	12:4201512
14:7556780	12:4201512
14:7555803	12:4201938
14:7556780	12:4201938
14:7555803	12:4201969
14:7556780	12:4201969
14:7555803	12:4201975
14:7556780	12:4201975
14:7555803	12:4202026
14:7556780	12:4202026
14:7556780	12:4202074
14:7556780	12:4202088
14:7555803	12:4202231
14:7556780	12:4202231
14:7555803	12:4202232
14:7556780	12:4202232
14:7555803	12:4202345
14:7556780	12:4202345
14:7555803	12:4202402
14:7556780	12:4202402
14:7555803	12:4202471
14:7556780	12:4202471
14:7555803	12:4202503
14:7556780	12:4202503
14:7555803	12:4202527
14:7556780	12:4202527
14:7555803	12:4202586
14:7556780	12:4202586
14:7556780	12:4202654
14:7556780	12:4202924
14:7555803	12:4203051
14:7556780	12:4203051
14:7555803	12:4203056
14:7556780	12:4203056
14:7555803	12:4203111
14:7556780	12:4203111
14:7555803	12:4203249
14:7556780	12:4203249
14:7555803	12:4203296
14:7556780	12:4203296
14:7555803	12:4203504
14:7556780	12:4203504
14:7555803	12:4203537
14:7556780	12:4203537
14:7555803	12:4203629
14:7556780	12:4203629
14:7555803	12:4203656
14:7556780	12:4203656
14:7555803	12:4203844
14:7556780	12:4203844
14:7555803	12:4250348
14:7556780	12:4250348
14:7556780	12:11878189
14:7556780	15:1537623
14:7556780	15:1539529
14:7556780	15:1539806
14:7556780	15:1540878
14:7556780	15:4138990
14:7556780	15:8233213
14:7556780	15:9534839
14:7556780	15:9534859
14:7553046	15:13156635
14:7553046	16:4550253
14:7553046	16:4550256
14:7553046	16:4550291
14:7553046	16:4550294
14:7553049	15:13133731
14:7553049	15:13133778
14:7553049	15:13133801
14:7553049	15:13153047
14:7553049	15:13153066
14:7553049	15:13160758
14:7553049	15:13170021
14:7553049	15:13170141
14:7553049	15:13170700
14:7553049	15:13170761
14:7553049	15:13172144
14:7553049	15:13172207
14:7553049	15:13172282
14:7553049	15:13172448
14:7553049	15:13175349
14:7553049	15:13175372
14:7553049	15:13176189
14:7553049	17:1747432
14:7553049	17:2323886
14:7553074	15:13160758
14:7553476	16:3792901
14:7553476	16:4550291
14:7553476	16:4550294
14:7553762	15:13125684
14:7553762	16:4550253
14:7553762	16:4550256
14:7553762	16:4550291
14:7553762	16:4550294
14:7554126	15:13125684
14:7554126	16:4550253
14:7554126	16:4550256
14:7554126	16:4550291
14:7554126	16:4550294
14:7554263	15:13125684
14:7554263	16:4550253
14:7554263	16:4550256
14:7554263	16:4550291
14:7554263	16:4550294
14:7554378	16:4550253
14:7554378	16:4550256
14:7554378	16:4550291
14:7554378	16:4550294
14:7554491	15:13133731
14:7554491	15:13133778
14:7554491	15:13133801
14:7554491	15:13153047
14:7554491	15:13160758
14:7554491	15:13170700
14:7554491	15:13170761
14:7554491	15:13172448
14:7554491	15:13175349
14:7554491	15:13175372
14:7554491	15:13176189
14:7555667	16:4550291
14:7555803	15:13833024
14:7555803	16:4550291
14:7555933	16:4550253
14:7555933	16:4550256
14:7555933	16:4550291
14:7555933	16:4550294
14:7556484	16:4550253
14:7556484	16:4550256
14:7556484	16:4550291
14:7556484	16:4550294
14:7556615	15:13156635
14:7556615	15:13156644
14:7556615	16:4550253
14:7556615	16:4550256
14:7556615	16:4550291
14:7556615	16:4550294
14:7556616	15:13156635
14:7556616	15:13156644
14:7556616	16:4550253
14:7556616	16:4550256
14:7556616	16:4550291
14:7556616	16:4550294
14:7556780	15:13125789
14:7556780	15:13211322
14:7556780	15:13833024
14:7556780	15:13833557
14:7556780	15:13833585
14:7556780	15:13833611
14:7556780	16:2918924
14:7556780	16:4550253
14:7556780	16:4550256
14:7556780	16:4550291
14:7556780	16:4550294
14:7556780	17:1848629
14:7553046	17:4760417
14:7553049	17:12131207
14:7553049	17:12906167
14:7553049	17:14835508
14:7553049	18:3754918
14:7553049	18:3755596
14:7553074	17:12906167
14:7553476	17:4760417
14:7553476	17:15130602
14:7553476	17:15130836
14:7553476	17:15132080
14:7553476	17:15216088
14:7553476	17:15679843
14:7553476	17:15679847
14:7553476	17:15679863
14:7553476	17:15682653
14:7553476	17:15729616
14:7553476	17:15730070
14:7553476	17:15730074
14:7553476	17:16080202
14:7553762	17:12125403
14:7553762	17:15734060
14:7554126	17:4116914
14:7554126	17:4117049
14:7554126	17:4117051
14:7554126	17:12118565
14:7554126	17:12125403
14:7554126	17:15734060
14:7554263	17:12118565
14:7554263	17:12125403
14:7554263	17:15734060
14:7554378	17:12125403
14:7554378	17:15734060
14:7554491	17:12906167
14:7554491	18:3754918
14:7554491	18:3755596
14:7555803	17:12038640
14:7555803	17:12041927
14:7555803	17:15675770
14:7555803	18:5242811
14:7555933	17:15734060
14:7556484	17:4097568
14:7556484	17:4098539
14:7556484	17:4100094
14:7556484	17:4106765
14:7556484	17:4116914
14:7556484	17:4117043
14:7556484	17:4117049
14:7556484	17:4117051
14:7556484	17:12125403
14:7556484	17:15734060
14:7556615	17:4760417
14:7556615	17:15130602
14:7556616	17:4760417
14:7556616	17:15130602
14:7556780	17:12038640
14:7556780	17:12039203
14:7556780	17:12041927
14:7556780	17:12042553
14:7556780	17:15027012
14:7556780	17:15671889
14:7556780	17:15675770
14:7556780	17:15676163
14:7556780	17:15731537
14:7556780	17:15736270
14:7556780	18:357458
14:7553049	18:16420876
14:7553049	19:807800
14:7553049	19:808424
14:7553049	19:808436
14:7553049	19:809078
14:7553049	19:809798
14:7553049	19:809868
14:7553049	19:1231323
14:7553049	19:1232139
14:7553049	19:1232151
14:7553049	19:1232153
14:7553049	19:1232192
14:7553049	19:1232332
14:7553049	19:12649054
14:7553476	18:11392821
14:7553476	18:11393408
14:7553476	19:5991525
14:7553762	19:11708281
14:7554263	18:15744584
14:7554263	18:15766840
14:7554263	18:15772781
14:7554263	18:15794406
14:7554491	19:808436
14:7554491	19:809078
14:7554491	19:809868
14:7554491	19:1231323
14:7554491	19:1232139
14:7554491	19:1232151
14:7554491	19:1232153
14:7554491	19:1232192
14:7554491	19:1232332
14:7555803	18:13871892
14:7555803	18:15741052
14:7555803	18:15744584
14:7555803	18:15746145
14:7555803	18:15764977
14:7555803	18:15765180
14:7555803	18:15765312
14:7555803	18:15765541
14:7555803	18:15766125
14:7555803	18:15766134
14:7555803	18:15766343
14:7555803	18:15766558
14:7555803	18:15772539
14:7555803	18:15772781
14:7555803	18:15774015
14:7555803	18:15774016
14:7555803	18:15780214
14:7555803	18:15781808
14:7555803	18:15783970
14:7555803	18:15784012
14:7555803	18:15786136
14:7555803	18:15786178
14:7555803	18:15788399
14:7555803	18:15788400
14:7555803	18:15788489
14:7555803	18:15789020
14:7555803	18:15789639
14:7555803	18:15789677
14:7555803	18:15794406
14:7555803	18:15795112
14:7555803	18:15801676
14:7555803	18:15801708
14:7555803	18:15801882
14:7555803	18:15802892
14:7555803	19:5991525
14:7555933	18:15781808
14:7556484	19:107628
14:7556484	19:2143262
14:7556780	18:10312463
14:7556780	18:15741052
14:7556780	18:15772781
14:7556780	18:16170170
14:7556780	18:16170354
14:7556780	19:5991525
14:7553049	19:13676368
14:7555803	19:13589608
14:7555803	19:13589610
14:7555803	19:15634995
14:7555803	19:15635076
14:7556780	19:13589608
14:7556780	19:13589610
14:7556780	19:13592584
14:7556780	19:13636431
14:7556780	19:13636488
14:7556780	19:14432460
14:7556780	19:14432491
14:7556780	19:15634995
14:7556780	19:15635076
14:7553046	01:5711358
14:7553049	01:5711358
14:7553049	01:5711358
14:7553762	01:5711358
14:7554126	01:5711358
14:7554263	01:5711358
14:7554378	01:5711358
14:7554491	01:5711358
14:7554491	01:5711358
14:7555803	01:5711358
14:7555933	01:5711358
14:7556484	01:5711358
14:7556597	01:5711358
14:7553046	01:7695898
14:7553046	01:7695912
14:7553476	01:11179949
14:7556780	01:14837014
14:7556780	01:14837280
14:7556780	01:14837439
14:7556780	01:14838851
14:7556780	01:14838898
14:7556780	01:14839010
14:7556780	01:14839058
14:7556780	01:23061100
14:7553476	01:24811350
14:7555803	01:29435587
14:7556780	01:29435587
14:7556780	01:29435632
14:7555803	01:29436187
14:7556780	01:29436187
14:7555803	01:29436190
14:7556780	01:29436190
14:7555803	01:29436275
14:7556780	01:29436275
14:7556780	01:29436322
14:7556780	01:29436330
14:7555803	01:29436450
14:7556780	01:29436450
14:7556780	01:29436677
14:7555803	01:29436713
14:7556780	01:29436713
14:7556780	01:29436880
14:7555803	01:29436928
14:7556780	01:29436928
14:7555803	01:29439136
14:7556780	01:29439136
14:7555803	01:29440028
14:7556780	01:29440028
14:7556780	01:29440146
14:7555803	01:29973362
14:7556780	01:29973362
14:7555803	01:29973412
14:7556780	01:29973412
14:7555803	01:29973509
14:7556780	01:29973509
14:7555803	01:29973536
14:7556780	01:29973536
14:7555803	01:29973678
14:7556780	01:29973678
14:7555803	01:29973927
14:7556780	01:29973927
14:7556780	01:29974418
14:7555803	01:29974457
14:7556780	01:29974457
14:7555803	01:29974529
14:7556780	01:29974529
14:7555803	01:29974868
14:7556780	01:29974868
14:7556780	01:29975194
14:7555803	01:29986366
14:7556780	01:41004493
14:7556780	01:41005663
14:7556780	01:41006025
14:7556780	01:41006841
14:7556780	01:41006950
14:7556780	01:41008337
14:7556780	01:41008373
14:7556780	01:44565201
14:7553762	01:45343961
14:7554126	01:45343961
14:7554263	01:45343961
14:7554378	01:45343961
14:7556484	01:45343961
14:7554491	01:45470912
14:7554126	01:45494781
14:7554378	01:45494781
14:7556780	02:24408021
14:7556780	03:2163039
14:7553762	02:13386492
14:7554126	02:13386492
14:7554263	02:13386492
14:7554378	02:13386492
14:7555933	02:13386492
14:7556484	02:13386492
14:7553603	02:15568627
14:7553603	02:15569026
14:7553603	02:15569181
14:7553603	02:15570125
14:7553603	02:15570279
14:7553603	02:15570368
14:7553049	02:16740279
14:7553046	02:23019900
14:7553476	02:23019900
14:7556615	02:23019900
14:7553476	03:19168479
14:7553476	03:19171736
14:7553476	03:19171738
14:7556780	03:20858400
14:7556780	03:20858587
14:7556780	03:20861805
14:7555803	03:20879077
14:7555803	03:20880070
14:7556780	03:20880070
14:7555803	03:21032339
14:7556780	03:5753978
14:7556780	03:5754801
14:7553074	03:9567930
14:7553476	03:9567930
14:7553603	03:9567930
14:7553762	03:9567930
14:7554126	03:9567930
14:7554263	03:9567930
14:7554378	03:9567930
14:7554491	03:9567930
14:7555803	03:9567930
14:7555933	03:9567930
14:7556484	03:9567930
14:7556615	03:9567930
14:7556616	03:9567930
14:7556780	03:9567930
14:7556780	03:13056933
14:7556780	03:13057030
14:7556780	03:13057168
14:7556780	03:13057194
14:7556780	03:13057263
14:7556780	03:13057520
14:7556780	03:13057559
14:7556780	03:13057653
14:7556780	03:13880645
14:7556780	04:18570951
14:7556780	04:18570974
14:7553046	04:22107693
14:7554263	04:5726347
14:7554263	04:5726350
14:7554263	04:5726352
14:7554263	04:5729563
14:7556484	04:5729563
14:7554263	04:5730595
14:7555933	04:5730595
14:7556484	04:5730595
14:7553046	04:6001827
14:7553476	04:6001827
14:7556615	04:6001827
14:7556616	04:6001827
14:7553476	04:11096947
14:7556780	05:349929
14:7553046	05:899812
14:7556616	05:899812
14:7556780	05:899847
14:7553046	05:932805
14:7554491	05:1460258
14:7553049	04:22628284
14:7553762	04:22628284
14:7554126	04:22628284
14:7554263	04:22628284
14:7554378	04:22628284
14:7554491	04:22628284
14:7555803	04:22628284
14:7555933	04:22628284
14:7556484	04:22628284
14:7555803	05:3028169
14:7556780	05:3028169
14:7555803	05:3028244
14:7556780	05:3028244
14:7555803	05:3028393
14:7556780	05:3028393
14:7555803	05:3028429
14:7556780	05:3028429
14:7555803	05:3028432
14:7556780	05:3028432
14:7555803	05:3028452
14:7556780	05:3028452
14:7555803	05:3028459
14:7556780	05:3028459
14:7555803	05:3028633
14:7556780	05:3028633
14:7555803	05:3028642
14:7556780	05:3028642
14:7555803	05:3028749
14:7556780	05:3028749
14:7555803	05:3031340
14:7555803	05:3033016
14:7555803	05:3051346
14:7556780	05:3051346
14:7555803	05:3053560
14:7556780	05:3053560
14:7555803	05:3053613
14:7555803	05:3053662
14:7556780	05:3053662
14:7555803	05:3053885
14:7556780	05:3053885
14:7555803	05:3058516
14:7556780	05:3058516
14:7553074	05:7280595
14:7553762	05:7280595
14:7554126	05:7280595
14:7554263	05:7280595
14:7554378	05:7280595
14:7554491	05:7280595
14:7556484	05:7280595
14:7556780	05:7280595
14:7553074	05:7280771
14:7553476	05:7280771
14:7553762	05:7280771
14:7554126	05:7280771
14:7554263	05:7280771
14:7554378	05:7280771
14:7554491	05:7280771
14:7556484	05:7280771
14:7556780	05:7280771
14:7556780	05:7698889
14:7556780	05:9352958
14:7553762	05:9364315
14:7554126	05:9364315
14:7554263	05:9364315
14:7554378	05:9364315
14:7553049	05:9364354
14:7553762	05:9364354
14:7554126	05:9364354
14:7554263	05:9364354
14:7554378	05:9364354
14:7555933	05:9364354
14:7554126	05:9369360
14:7553762	05:10798826
14:7554126	05:10798826
14:7554263	05:10798826
14:7554378	05:10798826
14:7555803	05:10798826
14:7555933	05:10798826
14:7556484	05:10798826
14:7556780	05:10798826
14:7556780	06:9359763
14:7556780	05:23295777
14:7556780	05:23295926
14:7556780	05:23296128
14:7553046	06:268
14:7553049	06:268
14:7553074	06:268
14:7554180	06:268
14:7554247	06:268
14:7554719	06:268
14:7555667	06:268
14:7556268	06:268
14:7556615	06:268
14:7556616	06:268
14:7556780	06:268
14:7553049	05:19602558
14:7553762	05:19602558
14:7554126	05:19602558
14:7554263	05:19602558
14:7554378	05:19602558
14:7554491	05:19602558
14:7555933	05:19602558
14:7556484	05:19602558
14:7554263	05:19626680
14:7554378	05:19626680
14:7555933	05:19626680
14:7556484	05:19626680
14:7555803	05:19626733
14:7556780	05:19626733
14:7556615	06:14541657
14:7556616	06:14541657
14:7556615	06:14548047
14:7556616	06:14548047
14:7556615	06:14555894
14:7556616	06:14555894
14:7553049	06:16127792
14:7554491	06:16127792
14:7555803	06:18114698
14:7556780	06:18114698
14:7556780	06:18165536
14:7556780	06:18179670
14:7556780	06:18205304
14:7556780	06:18206008
14:7556780	06:18238187
14:7553049	06:18339078
14:7556780	14:469230
14:7556780	14:470180
14:7556780	14:5121967
14:7553476	14:5210840
14:7556616	14:5210840
14:7553762	14:7525617
14:7554126	14:7525617
14:7554263	14:7525617
14:7554378	14:7525617
14:7555803	14:7525617
14:7555933	14:7525617
14:7556484	14:7525617
14:7556780	14:7525617
14:7553049	14:7550371
14:7554491	14:7551408
14:7553049	14:7551421
14:7554491	14:7551421
14:7553049	14:7551442
14:7554491	14:7551442
14:7553049	14:7551490
14:7553049	14:7552582
14:7553046	14:7553476
14:7553476	14:7553046
14:7553049	14:7554491
14:7554491	14:7553049
14:7553762	14:7554126
14:7554126	14:7553762
14:7553762	14:7554126
14:7554126	14:7553762
14:7553762	14:7554263
14:7554263	14:7553762
14:7553762	14:7554263
14:7554263	14:7553762
14:7553762	14:7554378
14:7554378	14:7553762
14:7553762	14:7554378
14:7554378	14:7553762
14:7553762	14:7555933
14:7555933	14:7553762
14:7553762	14:7555933
14:7555933	14:7553762
14:7553762	14:7556484
14:7556484	14:7553762
14:7553762	14:7556484
14:7556484	14:7553762
14:7553762	14:7557152
14:7553762	14:7557230
14:7554126	14:7554263
14:7554263	14:7554126
14:7554126	14:7554263
14:7554263	14:7554126
14:7554126	14:7554378
14:7554378	14:7554126
14:7554126	14:7554378
14:7554378	14:7554126
14:7554126	14:7555933
14:7555933	14:7554126
14:7554126	14:7555933
14:7555933	14:7554126
14:7554126	14:7556484
14:7556484	14:7554126
14:7554126	14:7556484
14:7556484	14:7554126
14:7554126	14:7557152
14:7554126	14:7557230
14:7554263	14:7554378
14:7554378	14:7554263
14:7554263	14:7554378
14:7554378	14:7554263
14:7554263	14:7555933
14:7555933	14:7554263
14:7554263	14:7555933
14:7555933	14:7554263
14:7554263	14:7556484
14:7556484	14:7554263
14:7554263	14:7556484
14:7556484	14:7554263
14:7554263	14:7557152
14:7554263	14:7557230
14:7554378	14:7555933
14:7555933	14:7554378
14:7554378	14:7555933
14:7555933	14:7554378
14:7554378	14:7556484
14:7556484	14:7554378
14:7554378	14:7556484
14:7556484	14:7554378
14:7554378	14:7557152
14:7554378	14:7557230
14:7554378	14:7557401
14:7554491	14:7557401
14:7555803	14:7556780
14:7556780	14:7555803
14:7555803	14:9345440
14:7555933	14:7556484
14:7556484	14:7555933
14:7555933	14:7556484
14:7556484	14:7555933
14:7555933	14:7557152
14:7555933	14:7557230
14:7556484	14:7557152
14:7556484	14:7557230
14:7556484	14:7557401
14:7556615	14:7556616
14:7556616	14:7556615
14:7556780	14:7557341
14:7554491	14:18773134

## Sheet: Table_S5
Gene	Number of SNPs	Annotation
Potri.018G092700	138	Histone superfamily protein
Potri.009G028000	126	Histone superfamily protein
Potri.015G105900	96	Histone superfamily protein
Potri.018G032100	80	histone H2A protein 9
Potri.007G096700	78	Histone superfamily protein
Potri.017G123700	69	Histone superfamily protein
Potri.006G249400	68	histone H2A protein 9
Potri.018G032000	61	histone H2A protein 9
Potri.002G169000	58	No Annotation
Potri.005G072300	57	Histone superfamily protein
Potri.006G249300	55	histone H2A protein 9
Potri.003G209400	46	Histone superfamily protein
Potri.002G046400	44	histone H2A 11
Potri.014G096400	43	Histone superfamily protein
Potri.007G014200	39	histone H1-3
Potri.001G415700	38	histone H2A 10
Potri.008G047500	37	Histone superfamily protein
Potri.005G040700	34	gamma histone variant H2AX
Potri.005G040800	30	gamma histone variant H2AX
Potri.013G018200	29	histone H2A 7
Potri.005G216600	28	histone H2A 11
Potri.003G210100	28	Histone superfamily protein
Potri.010G213900	26	Histone superfamily protein
Potri.013G028800	25	Histone superfamily protein
Potri.007G013300	25	Histone superfamily protein
Potri.010G214000	25	Histone superfamily protein
Potri.002G026800	24	Histone superfamily protein
Potri.004G031300	23	histone H2A 2
Potri.006G082300	21	histone H2A 12
Potri.005G116700	21	Histone superfamily protein
Potri.003G208200	20	Histone superfamily protein
Potri.007G014300	20	Histone superfamily protein
Potri.005G235700	19	Histone superfamily protein
Potri.006G168100	19	Histone superfamily protein
Potri.013G028900	18	gamma histone variant H2AX
Potri.005G233900	18	Histone superfamily protein
Potri.018G093000	18	Histone superfamily protein
Potri.008G029900	17	Histone superfamily protein
Potri.014G096900	16	Histone superfamily protein
Potri.005G115300	16	Histone superfamily protein
Potri.002G100200	14	Histone superfamily protein
Potri.001G016900	14	Histone superfamily protein
Potri.011G131400	13	histone H2A 10
Potri.010G230800	13	Histone superfamily protein
Potri.008G030500	12	Histone superfamily protein
Potri.010G230600	12	Histone superfamily protein
Potri.005G116600	11	histone H1-3
Potri.018G092900	11	Histone superfamily protein
Potri.008G030600	11	Histone superfamily protein
Potri.018G042800	10	gamma histone variant H2AX
Potri.008G030400	10	Histone superfamily protein
Potri.007G012500	10	Histone superfamily protein
Potri.010G231300	10	Histone superfamily protein
Potri.005G026500	9	histone H2A 7
Potri.002G028800	8	Histone superfamily protein
Potri.004G091400	7	Histone superfamily protein
Potri.003G209800	7	Histone superfamily protein
Potri.001G212200	6	Histone superfamily protein
Potri.005G115600	6	Histone superfamily protein
Potri.007G013500	6	Histone superfamily protein
Potri.004G091200	5	Histone superfamily protein
Potri.001G016700	4	Histone superfamily protein
Potri.003G208800	4	Histone superfamily protein
Potri.T159500	3	Histone superfamily protein
Potri.003G207700	1	Histone superfamily protein

## Sheet: Table_S6
Genes co-expressed with ﻿Potri.002G169000
Gene	Defline	Correlation
Potri.012G110600	(1 of 6) PF07712 - Stress up-regulated Nod 19 (SURNod19)	0.98282
Potri.014G025500	transferase family protein; similar to anthranilate N-hydroxycinnamoyl/benzoyltransferase; similar to Dianthus caryophyllus (gi:2239091); [ ortholog of At5g07850,At5g42830,]	0.98004
Potri.003G043600	(1 of 11) PF12023 - Domain of unknown function (DUF3511) (DUF3511)	0.98004
Potri.011G054100		0.97952
Potri.008G036200	(1 of 2) PTHR22883:SF19 - PROTEIN S-ACYLTRANSFERASE 15-RELATED	0.97616
Potri.008G053500	integral membrane family protein; similar to MtN24; similar to Medicago truncatula; similar to EMBL:MTY15290; [ co-ortholog (2of2) of At3g55390, ]	0.97607
Potri.001G323700	(1 of 2) PTHR11615//PTHR11615:SF130 - NITRATE, FROMATE, IRON DEHYDROGENASE // SUBFAMILY NOT NAMED	0.97594
Potri.015G106300	transducin family protein; WD-40 repeat family protein; similar to related to TipD protein (SP:O15736; similar to PIR:T08602) (Dictyostelium discoideum); similar to related to WD-repeat protein RBAP1 (GI:9716495) (Zea mays); [ co-ortholog (2of3) of At5g50	0.97579
Potri.016G141900		0.97551
Potri.013G024500		0.9747
Potri.017G039300	(1 of 2) PTHR31717:SF13 - CCT MOTIF FAMILY PROTEIN-RELATED	0.97365
Potri.012G135900	(1 of 1) PTHR31072:SF32 - TRANSCRIPTION FACTOR TCP19	0.97309
Potri.002G048100		0.97243
Potri.010G146500	(1 of 2) PTHR24067//PTHR24067:SF133 - UBIQUITIN-CONJUGATING ENZYME E2 // SUBFAMILY NOT NAMED	0.97114
Potri.014G118800	(1 of 5) PTHR11071:SF200 - CYCLOPHILIN-LIKE PEPTIDYL-PROLYL CIS-TRANS ISOMERASE FAMILY PROTEIN-RELATED	0.97006
Potri.001G250200	(1 of 1) K02213 - cell division control protein 6 (CDC6)	0.96949
Potri.009G005800	(1 of 10) PF06136 - Domain of unknown function (DUF966) (DUF966)	0.9694
Potri.008G019300	(1 of 4) PTHR13016 - AMMECR1 HOMOLOG	0.96726
Potri.012G077800	(1 of 2) PTHR24072:SF149 - RAC-LIKE GTP-BINDING PROTEIN ARAC10-RELATED	0.96604
Potri.005G085200	similar to Probable WRKY transcription factor 51 (WRKY DNA-binding protein 51).; [ ortholog of At5g64810,]	0.96479
Potri.014G135500	(1 of 2) PTHR21089//PTHR21089:SF7 - SHIKIMATE DEHYDROGENASE // SUBFAMILY NOT NAMED	0.96445
Potri.002G256100		0.96414
Potri.005G251900	(1 of 58) 2.7.10.2//2.7.11.1 - Non-specific protein-tyrosine kinase / Cytoplasmic protein tyrosine kinase // Non-specific serine/threonine protein kinase / Threonine-specific protein kinase	0.96315
Potri.006G130600	similar to expressed protein in Arabidopsis thaliana; [ ortholog of At3g09730,]	0.96182
Potri.014G029900	(1 of 1) PTHR11183:SF44 - UDP-GLUCURONATE:XYLAN ALPHA-GLUCURONOSYLTRANSFERASE 2	0.96165
Potri.008G037700	GCN5-related N-acetyltransferase (GNAT) family protein; similar to SP|Q9SMB8|Tyramine N feruloyltransferase-4 11/EC (2 3.1.110.Hydroxycinnamoyl) (CoA- tyramine: N hydroxycinnamoyltransferase-{Nicotiana) {tabacum} ; [ co-ortholog (2of2) of At2g39030, At2g3	0.9605
Potri.001G422600		0.9599
Potri.005G105100	F-box family protein; [ co-ortholog (1of3) of At1g65770, ]	0.95941
Potri.007G077700	similar to expressed protein in Arabidopsis thaliana; [ co-ortholog (1of2) of At4g39380, ]	0.9582
Potri.010G003700		0.95808
Potri.008G162300	(1 of 3) PTHR11467//PTHR11467:SF44 - HISTONE H1/H5 // SUBFAMILY NOT NAMED	0.95782
Potri.001G083000		0.9578
Potri.011G021700	(1 of 4) K10143 - E3 ubiquitin-protein ligase RFWD2 (RFWD2, COP1)	0.95744
Potri.011G036000	(1 of 247) PF01453 - D-mannose binding lectin (B_lectin)	0.9569
Potri.013G024700		0.95453
Potri.016G009500	(1 of 5) PF00122//PF00689//PF00702 - E1-E2 ATPase (E1-E2_ATPase) // Cation transporting ATPase, C-terminus (Cation_ATPase_C) // haloacid dehalogenase-like hydrolase (Hydrolase)	0.95389
Potri.009G149500		0.9532
Potri.003G075100		0.95283
Potri.017G148000	(1 of 1) PTHR31399:SF0 - DNA-DIRECTED PRIMASE/POLYMERASE PROTEIN	0.95176
Potri.015G116100	(1 of 39) PF04578//PF13968 - Protein of unknown function, DUF594 (DUF594) // Domain of unknown function (DUF4220) (DUF4220)	0.94827
Potri.001G328000	(1 of 4) PTHR31221:SF25 - WRKY TRANSCRIPTION FACTOR 45-RELATED	0.94637
Potri.008G224000		0.94509
Potri.006G225300	(1 of 5) PF00582//PF07714 - Universal stress protein family (Usp) // Protein tyrosine kinase (Pkinase_Tyr)	0.94393
Potri.018G051400	(1 of 1) PTHR31707:SF55 - PECTINESTERASE 2-RELATED	0.94365
Potri.004G164300	(1 of 74) K14488 - SAUR family protein (SAUR)	0.94232
Potri.003G073200		0.94175
Potri.013G091000	similar to leucine-rich repeat transmembrane protein kinase; putative; similar to leucine-rich receptor-like protein kinase - Malus domestica; similar to EMBL:AF053127; [ co-ortholog (2of2) of At3g56370, ]	0.94173
Potri.016G026700	(1 of 535) PF13041 - PPR repeat family (PPR_2)	0.93893
Potri.009G047900	(1 of 1) KOG0780 - Signal recognition particle, subunit Srp54	0.93858
Potri.009G083700		0.93695
Potri.017G023000		0.93587
Potri.003G118700	(1 of 5) PTHR10795//PTHR10795:SF370 - PROPROTEIN CONVERTASE SUBTILISIN/KEXIN // SUBFAMILY NOT NAMED	0.93474
Potri.003G008100	(1 of 7) K12840 - splicing factor 45 (RBM17, SPF45)	0.93338
Potri.008G224400		0.9332
Potri.001G459500	(1 of 6) PTHR32448:SF16 - FAD-BINDING AND BBE DOMAIN-CONTAINING PROTEIN	0.93307
Potri.001G041300	(1 of 8) PF01439 - Metallothionein (Metallothio_2)	0.93238
Potri.017G127600	(1 of 33) PTHR23155//PTHR23155:SF443 - LEUCINE-RICH REPEAT-CONTAINING PROTEIN // SUBFAMILY NOT NAMED	0.92968
Potri.016G053900		0.9292
Potri.T039400		0.92464
Potri.001G363300	(1 of 80) PTHR11017//PTHR11017:SF161 - LEUCINE-RICH REPEAT-CONTAINING PROTEIN // SUBFAMILY NOT NAMED	0.92037
Potri.003G110500	similar to heavy-metal-associated domain-containing protein; [ ortholog of At2g35730,]	0.92037
Potri.010G179200		0.9192
Potri.007G089100		0.91422
Potri.009G009000		0.90186
Potri.001G446700		0.89937
Potri.004G100400	cytochrome P450 family protein; similar to cytochrome P450 72A1 (SP:Q05047) (Catharanthus roseus); similar to member of CYP709A; [ co-ortholog (1of2) of At1g67110, At5g38450, ]	0.89911
Potri.T175400		0.8982
Potri.019G073800	(1 of 9) 3.4.24.23 - Matrilysin / Uterine metalloendopeptidase	0.89761
Potri.006G222600	(1 of 1) K17535 - serine/threonine-protein kinase TNNI3K [EC:2.7.11.1] (TNNI3K)	0.89133

## Sheet: Table_S7
Genes co-expressed with Potri.014G096400
Gene	Defline	Correlation
Potri.018G022800	(1 of 1) PTHR13109 - NEUROCHONDRIN	0.96504
Potri.011G062500	(1 of 2) PTHR12758:SF19 - APOPTOSIS INHIBITOR 5	0.96256
Potri.017G061400	(1 of 4) PF09649 - Histone chaperone domain CHZ (CHZ)	0.96179
Potri.009G042300	similar to expressed protein in Arabidopsis thaliana; [ co-ortholog (1of2) of At5g58920, ]	0.95988
Potri.007G049300	MRG family protein; similar to Transcription factor-like protein MRG15 (MORF-related gene 15 protein) (MSL3-1 protein) (Protein HSPC008/HSPC061) (SP:Q9UBU8) {{Homo sapiens}}; [ ortholog of At1g02740,]	0.95169
Potri.002G175900	(1 of 219) PF01535//PF13041 - PPR repeat (PPR) // PPR repeat family (PPR_2)	0.94514
Potri.006G149400	(1 of 2) K11434 - protein arginine N-methyltransferase 1 (PRMT1)	0.94392
Potri.005G002900	similar to expressed protein in Arabidopsis thaliana; similar to T-box domain GI:5931592 from (Cynops pyrrhogaster); similar to expressed protein in Arabidopsis thaliana; similar to T-box domain GI:5931592 from (Cynops pyrrhogaster); [ ortholog of At1g575	0.9428
Potri.012G145000	(1 of 1) K14775 - ribosome biogenesis protein UTP30 (UTP30, RSL1D1)	0.94236
Potri.009G149400	similar to HISTONE DEACETYLASE 2A; [ co-ortholog (1of2) of At3g44750, ]	0.9417
Potri.013G091100		0.93927
Potri.009G058000	(1 of 1) K14855 - ribosome assembly protein 4 (RSA4, NLE1)	0.93919
Potri.002G252900	similar to Chaperonin CPN60-2; similar to mitochondrial precursor (HSP60-2). [ORG:Cucurbita maxima]; [ co-ortholog (2of2) of CAA50218, CAA50217, At2g33210, Q05045, At3g23990, Q05046, ]	0.93879
Potri.015G092900	similar to nucleolar protein. [ORG:Cicer arietinum]; [ co-ortholog (2of2) of At1g56110, At3g12860, CAA10127, ]	0.93823
Potri.006G200300	similar to hypothetical protein; [ co-ortholog (1of2) of At3g11700, At5g06390, At5g05650, ]	0.93816
Potri.018G101800		0.93739
Potri.006G090700	similar to succinate dehydrogenase subunit 4. [ORG:Euphorbia pubentissima]; [ co-ortholog (1of3) of BAB85639, AAK77857, BAB85638, AAK77856, ]	0.93697
Potri.006G277100	similar to Probable tRNA (guanine-N(7)-)-methyltransferase (EC 2.1.1.33) (tRNA(m7G46)-methyltransferase).; [ co-ortholog (2of2) of At5g24840, ]	0.93643
Potri.008G014200	(1 of 2) 1.1.1.294 - Chlorophyll(ide) b reductase / Chlorophyll b reductase	0.93594
Potri.008G130500	(1 of 7) K04078 - chaperonin GroES (groES, HSPE1)	0.93484
Potri.012G144700	(1 of 1) PTHR21569:SF1 - 28S RIBOSOMAL PROTEIN S9, MITOCHONDRIAL	0.93447
Potri.T162000	(1 of 306) PF00076 - RNA recognition motif. (a.k.a. RRM, RBD, or RNP domain) (RRM_1)	0.93308
Potri.018G093000	similar to histone H4; similar to histone H4 from Lycopersicon esculentum GI:297150; similar to Lolium temulentum SP|P02308; similar to Acropora formosa GI:455652; similar to Citrus jambhiri GI:16797797; similar to histone 4; [ ortholog of At2g28740,]	0.93289
Potri.018G000500	Skb1 methyltransferase family protein; Skb1 methyltransferase family protein; [ co-ortholog (1of2) of At4g31120, ]	0.93248
Potri.014G057000	(1 of 1) K14306 - nuclear pore complex protein Nup62 (NUP62, NSP1)	0.93245
Potri.009G072400	(1 of 5) K12834 - PHD finger-like domain-containing protein 5A (PHF5A)	0.93224
Potri.003G102800	similar to 60S ribosomal protein L13 (BBC1 protein homolog).; [ co-ortholog (1of4) of At3g49010, At3g48960, At5g23900, ]	0.93205
Potri.019G077000	(1 of 3) K03233 - elongation factor 1-gamma (EEF1G)	0.93171
Potri.006G240600	(1 of 1) PTHR17630:SF54 - ALPHA/BETA-HYDROLASES SUPERFAMILY PROTEIN	0.93067
Potri.002G244600	(1 of 11) 2.3.1.188 - Omega-hydroxypalmitate O-feruloyl transferase / O-hydroxycinnamoyltransferase	0.93066
Potri.014G138100	similar to Elongation factor Tu; similar to mitochondrial precursor.; [ co-ortholog (1of2) of At4g02930, ]	0.93038
Potri.016G003200	(1 of 1) PTHR21297:SF2 - DNA-DIRECTED RNA POLYMERASES IV AND V SUBUNIT 4	0.92997
Potri.002G220300	(1 of 16) PF01535//PF13041//PF13812//PF14432 - PPR repeat (PPR) // PPR repeat family (PPR_2) // Pentatricopeptide repeat domain (PPR_3) // DYW family of nucleic acid deaminases (DYW_deaminase)	0.92985
Potri.016G041200	similar to dyskerin; putative; similar to nucleolar protein NAP57; putative; similar to SP|P40615|Dyskerin Nucleolar (protein NAP57 {Rattus) {norvegicus} ; similar to supporting; [ co-ortholog (2of2) of At3g57150, ]	0.92956
Potri.010G063900	(1 of 219) PF01535//PF13041 - PPR repeat (PPR) // PPR repeat family (PPR_2)	0.92928
Potri.009G145200	(1 of 3) K18213 - proteinaceous RNase P (PRORP)	0.92902
Potri.001G319800	similar to glycine-rich RNA-binding protein - garden pea. [ORG:Pisum sativum]; [ co-ortholog (2of3) of T06796, AAB71417, ]	0.92852
Potri.006G044100	similar to dyskerin; putative; similar to nucleolar protein NAP57; putative; similar to SP|P40615|Dyskerin Nucleolar (protein NAP57 {Rattus) {norvegicus} ; similar to supporting; [ co-ortholog (1of2) of At3g57150, ]	0.92837
Potri.001G335700	similar to PROHIBITIN 3; [ co-ortholog (2of2) of At5g40770, At3g27280, ]	0.92811
Potri.006G166000	similar to Lysyl-tRNA synthetase (EC 6.1.1.6) (Lysine--tRNA ligase) (LysRS).; [ co-ortholog (1of3) of At3g11710, ]	0.92775
Potri.003G141100	lipase class 3 family protein; [ co-ortholog (2of2) of At2g05260, ]	0.92762
Potri.003G098800	(1 of 1) K14811 - ATP-dependent RNA helicase DBP3 [EC:3.6.4.13] (DBP3)	0.9274
Potri.002G190000	(1 of 6) K02977 - small subunit ribosomal protein S27Ae (RP-S27Ae, RPS27A)	0.9272
Potri.003G207400		0.92718
Potri.003G173400	similar to mitochondrial import receptor subunit TOM20-2 (TOM20-2); similar to mitochondrial import receptor subunit TOM20-2 SP:P82873 from (Arabidopsis thaliana); similar to Form of TOM20; similar to which is a component of the TOM complex; similar to in	0.92699
Potri.006G238400	(1 of 1) PTHR12532:SF0 - TRANSCRIPTIONAL REGULATORY PROTEIN HAH1-RELATED	0.92698
Potri.007G068800	(1 of 3) K14777 - ATP-dependent RNA helicase DDX47/RRP3 [EC:3.6.4.13] (DDX47, RRP3)	0.92676
Potri.010G198600	(1 of 2) PTHR10826:SF4 - GLYCOPROTEIN FAMILY PROTEIN	0.92667
Potri.014G012500	similar to pentatricopeptide (PPR) repeat-containing protein; [ ortholog of At3g49710,]	0.92654
Potri.016G024300	similar to Probable U3 small nucleolar RNA-associated protein 11 (U3 snoRNA- associated protein 11).; [ ortholog of At3g60360,]	0.92578
Potri.007G104700	similar to pentatricopeptide (PPR) repeat-containing protein; [ ortholog of At2g13600,]	0.92562
Potri.005G216600	similar to histone H2A; putative; similar to histone H2A.F/Z from Arabidopsis thaliana GI:2407800; similar to histone H2A.F/Z Strongylocentrotus purpuratus SP|P08991; similar to histone H2A variant Drosophila melanogaster SP|P08985; [ co-ortholog (2of2) o	0.92497
Potri.002G071700	similar to expressed protein in Arabidopsis thaliana; [ ortholog of At1g77122,]	0.92496
Potri.005G250100	similar to expressed protein in Arabidopsis thaliana; [ co-ortholog (1of2) of At1g42440, ]	0.92489
Potri.013G082500	(1 of 2) PTHR13856//PTHR13856:SF93 - VHS DOMAIN CONTAINING PROTEIN FAMILY // SUBFAMILY NOT NAMED	0.92444
Potri.003G074800	ribosomal protein L12 family protein; [ ortholog of At1g70190,At2g03130,]	0.92433
Potri.016G096800	similar to DNA helicase; putative; similar to RuvB-like DNA helicase reptin (Danio rerio) GI:27733814; similar to reptin (Drosophila melanogaster) GI:7243682; [ co-ortholog (1of2) of At5g67630, At3g49830, ]	0.92427
Potri.002G257500	(1 of 6) K02894 - large subunit ribosomal protein L23e (RP-L23e, RPL23)	0.92386
Potri.003G145900	(1 of 2) PTHR11215 - METAL DEPENDENT HYDROLASE - RELATED	0.92372
Potri.007G094000	transducin family protein; WD-40 repeat family protein; similar to Glutamate-rich WD repeat protein (GRWD) (SP:Q9BQ67)(Homo sapiens); [ co-ortholog (2of2) of At2g19540, ]	0.92277
Potri.007G035300	(1 of 7) KOG4249 - Uncharacterized conserved protein	0.92273
Potri.007G116200	(1 of 2) K11548 - kinetochore protein Nuf2 (NUF2, CDCA1)	0.92268
Potri.006G145800	(1 of 1) K12602 - WD repeat-containing protein 61 (WDR61, REC14, SKI8)	0.92264
Potri.006G194200	(1 of 2) K16570 - gamma-tubulin complex component 3 (TUBGCP3, GCP3)	0.92247
Potri.018G035900	similar to pentatricopeptide (PPR) repeat-containing protein; [ ortholog of At2g20540,]	0.9219
Potri.002G054800	similar to small nuclear ribonucleoprotein D1; putative; similar to snRNP core protein D1; putative; similar to Sm protein D1; putative; similar to small nuclear ribonucleoprotein Sm D1 (snRNP core protein D1; similar to Sm-D1; similar to Sm-D autoantigen	0.92123
Potri.002G203700	(1 of 2) K14567 - U3 small nucleolar RNA-associated protein 14 (UTP14)	0.92096
Potri.014G164900	(1 of 4) K09487 - heat shock protein 90kDa beta (HSP90B, TRA1)	0.92088
Potri.012G128500	nucleotide-sensitive chloride conductance regulator (ICln) family protein; [ co-ortholog (1of2) of At5g62290, ]	0.92086
Potri.017G093300	(1 of 2) K14863 - ribosome biogenesis protein YTM1 (YTM1, WDR12)	0.9208
Potri.010G027100	similar to HISTIDINE-CONTAINING PHOSPHOTRANSMITTER 3; [ ortholog of At3g21510,]	0.92078
Potri.016G051300	similar to pentatricopeptide (PPR) repeat-containing protein; [ co-ortholog (1of2) of At3g13770, ]	0.91997
Potri.018G140100	(1 of 9) K03217 - YidC/Oxa1 family membrane protein insertase (yidC, spoIIIJ, OXA1)	0.9198
Potri.001G246800	similar to expressed protein in Arabidopsis thaliana; [ co-ortholog (1of2) of At5g58990, At5g52370, ]	0.91979
Potri.015G044100	similar to expressed protein in Arabidopsis thaliana; [ co-ortholog (1of2) of At4g21460, At3g18240, ]	0.91913
Potri.010G077400	similar to pentatricopeptide (PPR) repeat-containing protein; [ ortholog of At2g37230,]	0.91902
Potri.019G081400	(1 of 3) PTHR34357:SF2 - F7A19.14 PROTEIN-RELATED	0.91855
Potri.010G209700	(1 of 5) K11294 - nucleolin (NCL, NSR1)	0.91821
Potri.017G078200	(1 of 3) PTHR11743//PTHR11743:SF31 - VOLTAGE-DEPENDENT ANION-SELECTIVE CHANNEL // SUBFAMILY NOT NAMED	0.91812
Potri.010G083900	(1 of 535) PF13041 - PPR repeat family (PPR_2)	0.91809
Potri.010G002300	similar to 50S ribosomal protein L3-2; similar to chloroplast precursor.; [ co-ortholog (1of2) of At3g17465, ]	0.91756
Potri.012G077900	(1 of 2) PTHR22939:SF67 - PROTEASE DO-LIKE 9	0.91698
Potri.016G036100	(1 of 490) PF01535 - PPR repeat (PPR)	0.91694
Potri.012G037900	(1 of 3) K01527 - nascent polypeptide-associated complex subunit beta (EGD1, BTF3)	0.91673
Potri.012G093500	similar to putative proteasome regulatory subunit. [ORG:Cicer arietinum]; [ co-ortholog (2of2) of CAB71134, ]	0.91651
Potri.004G029900	similar to pentatricopeptide (PPR) repeat-containing protein; [ ortholog of At3g13160,]	0.9164
Potri.009G071400	(1 of 2) PTHR11758:SF11 - 40S RIBOSOMAL PROTEIN S15A-2-RELATED	0.91639
Potri.004G101500	(1 of 3) K09498 - T-complex protein 1 subunit zeta (CCT6)	0.91618
Potri.002G144900	(1 of 21) PF04640 - PLATZ transcription factor (PLATZ)	0.91599
Potri.006G223500	PHD finger family protein; [ co-ortholog (2of2) of At3g42790, At5g20510, ]	0.91585
Potri.006G159700	(1 of 219) PF01535//PF13041 - PPR repeat (PPR) // PPR repeat family (PPR_2)	0.91571
Potri.001G379500	(1 of 219) PF01535//PF13041 - PPR repeat (PPR) // PPR repeat family (PPR_2)	0.91535
Potri.003G162300	similar to Glycyl-tRNA synthetase; similar to mitochondrial precursor (EC 6.1.1.14) (Glycine--tRNA ligase) (GlyRS).; [ co-ortholog (2of2) of At1g29880, At1g29870, At3g44740, ]	0.91533
Potri.001G222400	(1 of 4) KOG0761 - Mitochondrial carrier protein CGI-69	0.91517
Potri.010G094600	similar to spermidine synthase. [ORG:Malus x domestica]; [ co-ortholog (1of2) of AAD02231, At1g23820, Q9ZTR0, BAC20170, BAC20171, BAC20172, Q9ZTR1, At1g70310, AAD02232, ]	0.91494
Potri.002G100200	(1 of 19) K11253 - histone H3 (H3)	0.91486
Potri.004G155000	similar to Probable phenylalanyl-tRNA synthetase alpha chain (EC 6.1.1.20) (Phenylalanine--tRNA ligase alpha chain) (PheRS).; [ ortholog of At4g39280,]	0.91472
Potri.011G122200	(1 of 2) K14820 - ribosome biogenesis protein BRX1 (BRX1, BRIX1)	0.91465
Potri.001G051700	similar to dehydratase family; [ co-ortholog (2of2) of At3g23940, ]	0.9146
Potri.016G002400	(1 of 2) PTHR12934:SF12 - 39S RIBOSOMAL PROTEIN L15, MITOCHONDRIAL	0.91452
Potri.002G011300		0.91452
Potri.016G102200	similar to succinate dehydrogenase subunit 4. [ORG:Euphorbia pubentissima]; [ co-ortholog (2of3) of BAB85639, AAK77857, BAB85638, AAK77856, ]	0.91449
Potri.010G246500	(1 of 2) PTHR13309 - NUCLEAR FRAGILE X MENTAL RETARDATION PROTEIN INTERACTING PROTEIN 1	0.9139
Potri.012G090700	similar to expressed protein in Arabidopsis thaliana; [ ortholog of At5g63150,]	0.91382
Potri.011G098000	similar to expressed protein in Arabidopsis thaliana; [ ortholog of At4g05400,At4g21140,]	0.91378
Potri.009G088600	similar to cyclin-related; weakly similar to Cylicin 1 (Multiple-band polypeptide 1) (Swiss-Prot:P35662) (Bos taurus); [ ortholog of At3g19650,]	0.91358
Potri.015G147500	(1 of 5) K14563 - rRNA 2'-O-methyltransferase fibrillarin (NOP1, FBL)	0.91347
Potri.018G019600	(1 of 3) PTHR23213:SF190 - FORMIN-LIKE PROTEIN 17-RELATED	0.91333
Potri.003G048700	(1 of 1) PTHR31745:SF1 - SINGLE-STRANDED DNA-BINDING PROTEIN WHY2, MITOCHONDRIAL	0.91329
Potri.018G018800	(1 of 2) PTHR11941:SF96 - 3-HYDROXYISOBUTYRYL-COA HYDROLASE-LIKE PROTEIN 2, MITOCHONDRIAL	0.91307
Potri.001G453400	similar to expressed protein in Arabidopsis thaliana; [ ortholog of At1g73940,]	0.913
Potri.009G039500	similar to protein kinase-related; similar to low similarity to serine/threonine/tyrosine-specific protein kinase APK1; similar to Arabidopsis thaliana; similar to SP|Q06548 PIR:S28615; [ co-ortholog (2of2) of At5g59010, ]	0.91277
Potri.010G188100	(1 of 4) PTHR12321//PTHR12321:SF46 - CPG BINDING PROTEIN // SUBFAMILY NOT NAMED	0.91244
Potri.012G103400	(1 of 2) K17780 - mitochondrial import inner membrane translocase subunit TIM8 (TIM8)	0.91213
Potri.012G095400	similar to nucleolar protein. [ORG:Cicer arietinum]; [ co-ortholog (1of2) of At1g56110, At3g12860, CAA10127, ]	0.91212
Potri.001G010400	(1 of 3) 1.14.13.39 - Nitric-oxide synthase (NADPH) / NO synthase	0.912
Potri.005G045600	(1 of 2) K14565 - nucleolar protein 58 (NOP58)	0.91198
Potri.008G055400	3-oxo-5-alpha-steroid 4-dehydrogenase family protein; steroid 5-alpha-reductase family protein; similar to synaptic glycoprotein SC2 spliced variant from Homo sapiens (EMBL:AF038958); similar to SC2 from Rattus sp. (gi:256994); [ co-ortholog (1of2) of At3	0.91186
Potri.017G026000	(1 of 5) K02923 - large subunit ribosomal protein L38e (RP-L38e, RPL38)	0.91164
Potri.001G044400	(1 of 12) 3.2.2.20 - DNA-3-methyladenine glycosylase I / DNA-3-methyladenine glycosidase I	0.91158
Potri.001G341400	(1 of 219) PF01535//PF13041 - PPR repeat (PPR) // PPR repeat family (PPR_2)	0.9114
Potri.008G207000	similar to 50S ribosomal protein L3-2; similar to chloroplast precursor.; [ co-ortholog (2of2) of At3g17465, ]	0.91138
Potri.002G261900	(1 of 1) PTHR11241:SF0 - BCDNA.LD08534	0.911
Potri.001G295100	WD-40 repeat family protein; similar to mitotic checkpoint protein; putative; similar to testis mitotic checkpoint protein BUB3 (GB:AAC28439; similar to SP|O43684)(Homo sapiens); [ co-ortholog (2of2) of At3g19590, At1g49910, ]	0.91085
Potri.001G393400		0.91072
Potri.002G215900	similar to Elongation factor Tu; similar to mitochondrial precursor.; [ co-ortholog (2of2) of At4g02930, ]	0.91071
Potri.017G123700	similar to histone H2B; putative; similar to strong similarity to histone H2B-3 Lycopersicon esculentum GI:3021485; similar to H2B Gossypium hirsutum SP|O22582; [ co-ortholog (1of2) of At3g46030, At5g22880, At3g45980, At1g07790, ]	0.91065
Potri.006G211100	(1 of 2) K11099 - small nuclear ribonucleoprotein G (SNRPG, SMG)	0.91057
Potri.017G059000	similar to glycine-rich RNA-binding protein - garden pea. [ORG:Pisum sativum]; [ co-ortholog (1of3) of T06796, AAB71417, ]	0.91044
Potri.018G001600	(1 of 2) 2.7.2.8 - Acetylglutamate kinase	0.91042
Potri.001G316500	similar to pentatricopeptide (PPR) repeat-containing protein; [ ortholog of At1g04840,]	0.91037
Potri.003G041100	(1 of 2) 1.4.3.3 - D-amino-acid oxidase	0.91031
Potri.004G004800	ribosomal protein L4 family protein; [ ortholog of At2g20060,]	0.91021
Potri.006G257700		0.9102
Potri.010G111600	(1 of 7) K04078 - chaperonin GroES (groES, HSPE1)	0.91019
Potri.014G010200	porin family protein; similar to low similarity to haymaker protein (Mus musculus) GI:17834089; similar to mitochondrial outer membrane protein MOM35 (Mus musculus) GI:6650562; [ co-ortholog (2of2) of At1g50400, At3g20000, ]	0.91012
Potri.006G213300	(1 of 5) K02893 - large subunit ribosomal protein L23Ae (RP-L23Ae, RPL23A)	0.91005
Potri.001G461100	similar to expressed protein in Arabidopsis thaliana; similar to hypothetical protein F4I1.32; similar to Arabidopsis thaliana; similar to PIR:T02406; [ co-ortholog (1of2) of At5g03830, At2g44510, ]	0.91
Potri.004G225500	(1 of 2) 6.3.4.13 - Phosphoribosylamine--glycine ligase / Phosphoribosylglycinamide synthetase	0.91
Potri.003G173900	(1 of 3) PTHR11353//PTHR11353:SF80 - CHAPERONIN // SUBFAMILY NOT NAMED	0.90994
Potri.005G024400	(1 of 5) K02891 - large subunit ribosomal protein L22e (RP-L22e, RPL22)	0.90988
Potri.001G019500	similar to pentatricopeptide (PPR) repeat-containing protein; [ ortholog of At2g22410,]	0.90969
Potri.008G096700	nuclear transport factor 2 (NTF2) family protein; similar to RNA recognition motif (RRM)-containing protein; similar to RBD; similar to or RNP domain); [ co-ortholog (1of2) of At1g13730, At2g03640, ]	0.90963
Potri.010G219100	(1 of 10) PTHR23115//PTHR23115:SF157 - TRANSLATION FACTOR // SUBFAMILY NOT NAMED	0.90945
Potri.001G352600	double-stranded DNA-binding family protein; double-stranded DNA-binding family protein; [ ortholog of At1g29850,]	0.90922
Potri.017G000200	similar to tRNA-binding region domain-containing protein; similar to SP|O54873|Multisynthetase complex auxiliary component p43 Contains (Endothelial: monocyte-activating polypeptide 2 EMAP (2-Small) (inducible cytokine subfamily E member 1 {Cricetulus)) {	0.90922
Potri.008G182300	similar to T-complex protein 1; similar to epsilon subunit (TCP-1-epsilon) (CCT-epsilon).; [ co-ortholog (1of2) of At1g24510, ]	0.90894
Potri.006G237800		0.90892
Potri.013G127100		0.90884
Potri.001G390600	similar to expressed protein in Arabidopsis thaliana; [ ortholog of At3g14900,]	0.9087
Potri.011G032400	(1 of 219) PF01535//PF13041 - PPR repeat (PPR) // PPR repeat family (PPR_2)	0.90821
Potri.007G013300	(1 of 12) K11254 - histone H4 (H4)	0.9082
Potri.015G032800	similar to GAGA-binding protein. [ORG:Glycine max]; [ co-ortholog (7of7) of AAM27201, ]	0.90788
Potri.003G138300	similar to seh1 homolog; [ ortholog of At1g64350,]	0.90787
Potri.015G088700	similar to brix domain-containing protein; [ ortholog of At3g23620,]	0.90764
Potri.002G204900	(1 of 2) K14859 - ribosome biogenesis protein SSF1/2 (SSF1_2)	0.90756
Potri.004G083200	(1 of 1) PTHR10953//PTHR10953:SF135 - UBIQUITIN-ACTIVATING ENZYME E1 // SUBFAMILY NOT NAMED	0.90741
Potri.015G039500	similar to calcium binding protein. [ORG:Sesbania rostrata]; [ co-ortholog (1of2) of CAC43238, At1g18210, ]	0.90733
Potri.003G128200	(1 of 1) 6.3.5.2 - GMP synthase (glutamine-hydrolyzing) / GMP synthetase (glutamine-hydrolyzing)	0.90722
Potri.017G099200	(1 of 3) 2.1.1.216 - tRNA (guanine(26)-N(2))-dimethyltransferase / tRNA (m(2)(2)G(26))dimethyltransferase	0.90706
Potri.011G077200	similar to eukaryotic translation initiation factor 4E; similar to eIF4E. [ORG:Pisum sativum]; [ ortholog of At1g29550,AAR04332,AAT44122,At4g18040,At1g29590,AAR04331,AAR04330,At5g35620,]	0.90694
Potri.011G155700	similar to small nuclear ribonucleoprotein associated protein B; putative; similar to snRNP-B; putative; similar to Sm protein B; putative; similar to SP|P27048|Small nuclear ribonucleoprotein associated protein B snRNP (B-Sm) (protein B Sm) (B-SmB) ({Mus	0.9068
Potri.002G035700	similar to 60S ribosomal protein L14 (RPL14B); similar to ribosomal protein L14 - Human; similar to PIR3:JC5954; [ co-ortholog (2of2) of At4g27090, ]	0.90652
Potri.018G070100	similar to 60S ribosomal protein L31 (RPL31A); [ ortholog of At2g19740,]	0.90607
Potri.009G085700	similar to expressed protein in Arabidopsis thaliana; similar to cThy28kD (GI:995778) (Gallus gallus); similar to thymocyte protein mThy28 (GI:23978374) (Mus musculus); [ ortholog of At2g14660,]	0.90592
Potri.001G442500	(1 of 2) PTHR10476:SF8 - VACUOLAR PROTEIN SORTING-ASSOCIATED PROTEIN 2 HOMOLOG 2	0.90587
Potri.017G037700	(1 of 1) K03358 - anaphase-promoting complex subunit 11 (APC11)	0.90587
Potri.008G206000	similar to G-PROTEIN-COUPLED RECEPTOR 1; [ ortholog of At1g48270,]	0.90577
Potri.004G188800	similar to HISTONE DEACETYLASE 2A; [ co-ortholog (2of2) of At3g44750, ]	0.90543
Potri.014G159400	similar to PAZ domain-containing protein; similar to piwi domain-containing protein; similar to SP|O04379|Argonaute protein AGO1 ({Arabidopsis) {thaliana} ; similar to SP|Q9XGW1 PINHEAD protein (ZWILLE protein) {Arabidopsis thaliana}; [ ortholog of At2g32	0.90542
Potri.003G158900	(1 of 1) PTHR11726//PTHR11726:SF14 - 60S RIBOSOMAL PROTEIN L10 // SUBFAMILY NOT NAMED	0.90539
Potri.006G146200	similar to expressed protein in Arabidopsis thaliana; weakly similar to Cell growth regulating nucleolar protein (Swiss-Prot:Q08288) (Mus musculus); [ ortholog of At2g19385,]	0.90533
Potri.002G057600	similar to 60S ribosomal protein L18a-1.; [ co-ortholog (6of8) of At1g29965, At2g34480, ]	0.90517
Potri.003G178800	ribosomal protein S15 family protein; similar to ribosomal protein S15; [ ortholog of At1g15810,At1g80620,]	0.90517
Potri.012G045200	(1 of 1) K14998 - surfeit locus 1 family protein (SURF1, SHY1)	0.90504
Potri.010G075900	(1 of 1) K10886 - DNA-repair protein XRCC4 (XRCC4)	0.90502
Potri.011G106100	(1 of 2) PTHR11545:SF7 - 50S RIBOSOMAL PROTEIN L13, CHLOROPLASTIC	0.90496
Potri.005G011100	(1 of 24) PF05641 - Agenet domain (Agenet)	0.90469
Potri.002G169800	similar to DEAD box RNA helicase; putative; similar to strong similarity to RNA helicase RH25 (Arabidopsis thaliana) GI:3776023; similar to cDNA DEAD box RNA helicase; similar to RH31; [ co-ortholog (1of2) of At5g63630, At5g08610, At5g08620, ]	0.90463
Potri.016G037500	(1 of 2) 2.1.1.257 - tRNA (pseudouridine(54)-N(1))-methyltransferase / M(1)-Psi methyltransferase	0.90452
Potri.007G033200	(1 of 2) PTHR10334:SF207 - CAP (CYSTEINE-RICH SECRETORY PROTEINS, ANTIGEN 5, AND PATHOGENESIS-RELATED 1 PROTEIN) SUPERFAMILY PROTEIN	0.90451
Potri.002G140400	similar to 40S ribosomal protein S11. [ORG:Euphorbia esula]; [ co-ortholog (1of2) of D35542, P17093, AAF34771, AAR16532, AAC14469, AAA34006, ]	0.90433
Potri.001G173500	transducin family protein; WD-40 repeat family protein; similar to Strong similarity to gb X95263 Periodic tryptophan protein 2 gene (PWP2) from Homo sapiens and contains 6 WD40; similar to G-beta repeat domains; transducin family protein; WD-40 repeat fa	0.90426
Potri.009G103100	(1 of 143) PF02362 - B3 DNA binding domain (B3)	0.90425
Potri.009G169500	similar to Putative alpha-expansin 20 precursor (AtEXPA20) (At-EXP20) (AtEx20) (Ath-ExpAlpha-1.23).; [ co-ortholog (2of2) of At4g38210, ]	0.90421
Potri.T141700	(1 of 3) K14685 - solute carrier family 40 (iron-regulated transporter), member 1 (SLC40A1, FPN1)	0.90412
Potri.018G093500		0.90409
Potri.016G082200	(1 of 219) PF01535//PF13041 - PPR repeat (PPR) // PPR repeat family (PPR_2)	0.90406
Potri.007G127600	similar to endonuclease-related; similar to endonuclease 3 (Homo sapiens) GI:1753174; similar to endonuclease-related; similar to endonuclease 3 (Homo sapiens) GI:1753174; [ ortholog of At2g31450,At1g05900,]	0.90395
Potri.004G147700	(1 of 219) PF01535//PF13041 - PPR repeat (PPR) // PPR repeat family (PPR_2)	0.90386
Potri.001G038200		0.90356
Potri.016G014300	(1 of 12) PTHR11926:SF242 - UDP-GLYCOSYLTRANSFERASE 71B2-RELATED	0.90355
Potri.007G013500	similar to histone H4; similar to histone H4 from Lycopersicon esculentum GI:297150; similar to Lolium temulentum SP|P02308; similar to Acropora formosa GI:455652; similar to Citrus jambhiri GI:16797797; [ ortholog of At5g59970,]	0.90353
Potri.014G177700	(1 of 1) PTHR11709:SF58 - PROTEIN SKU5-LIKE 3	0.90346
Potri.005G211600	transducin family protein; WD-40 repeat family protein; similar to WD-repeat domain 4 protein (GI:9955698) (Mus musculus); [ co-ortholog (1of2) of At1g03110, ]	0.90344
Potri.008G001700		0.90342
Potri.004G225300	(1 of 2) 6.3.4.13 - Phosphoribosylamine--glycine ligase / Phosphoribosylglycinamide synthetase	0.90336
Potri.003G186600	similar to DNA repair protein RAD23; putative; similar to DNA repair by nucleotide excision (NER) RAD23 protein; similar to isoform II GI:1914685 from (Daucus carota); [ co-ortholog (1of2) of At1g79650, At1g16190, ]	0.90321
Potri.006G131100	(1 of 3) PTHR32295:SF32 - PROTEIN IQ-DOMAIN 3-RELATED	0.90314
Potri.002G159100	similar to expressed protein in Arabidopsis thaliana; [ ortholog of At4g00525,]	0.90313
Potri.013G058500	similar to hypothetical protein; similar to low similarity to chaperonin-containing-TCP1 theta subunit from Tetrahymena pyriformis (GI:4959731); similar to Homo sapiens (SP|P50990); [ co-ortholog (2of2) of At3g03960, At4g08640, ]	0.90286
Potri.010G068900	(1 of 5) K13347 - peroxisomal membrane protein 2 (PXMP2, PMP22)	0.90277
Potri.018G112900	(1 of 3) PF02602 - Uroporphyrinogen-III synthase HemD (HEM4)	0.90274
Potri.007G080900	similar to GTP-binding protein; putative; similar to SP|Q9Y295|Developmentally regulated GTP binding-protein 1 DRG (1 {Homo) {sapiens} ; [ ortholog of At4g39520,]	0.90273
Potri.009G137500	(1 of 24) PF04783 - Protein of unknown function (DUF630) (DUF630)	0.90258
Potri.001G035000	(1 of 15) PTHR13068//PTHR13068:SF20 - CGI-12 PROTEIN-RELATED // SUBFAMILY NOT NAMED	0.90252
Potri.012G076800	(1 of 4) K02985 - small subunit ribosomal protein S3e (RP-S3e, RPS3)	0.90249
Potri.015G033700	similar to 40S ribosomal protein S4. [ORG:Prunus armeniaca]; [ ortholog of At2g17360,AAC24585,]	0.90242
Potri.006G249300	similar to histone H2A; putative; similar to histone H2A.F/Z Arabidopsis thaliana GI:2407800; [ co-ortholog (2of3) of At1g52740, ]	0.90233
Potri.001G290900	(1 of 10) K16296 - serine carboxypeptidase-like clade I [EC:3.4.16.-] (SCPL-I)	0.90214
Potri.001G333700	(1 of 1) K02838 - ribosome recycling factor (frr, MRRF, RRF)	0.90196
Potri.009G118400	FtsJ-like methyltransferase family protein; [ ortholog of At4g25730,]	0.90195
Potri.009G067000	(1 of 219) PF01535//PF13041 - PPR repeat (PPR) // PPR repeat family (PPR_2)	0.90185
Potri.006G170500	similar to 30S ribosomal protein S18 family; similar to 30S ribosomal protein S18 (SP:P80382) {{Thermus thermophilus}}; [ ortholog of At1g07210,]	0.9017
Potri.014G027100	similar to heat shock transcription factor HSF31 - soybean (fragment). [ORG:Glycine max]; [ co-ortholog (1of2) of S59540, At1g46264, ]	0.90169
Potri.010G107400	(1 of 1) PTHR23111:SF23 - ZINC FINGER (RAN-BINDING) DOMAIN-CONTAINING PROTEIN	0.90167
Potri.005G109800	similar to pentatricopeptide (PPR) repeat-containing protein; [ ortholog of At3g51320,]	0.90156
Potri.005G227300	similar to 60S ribosomal protein L14 (RPL14B); similar to ribosomal protein L14 - Human; similar to PIR3:JC5954; [ co-ortholog (1of2) of At4g27090, ]	0.9015
Potri.003G125900	similar to C2 domain-containing protein; [ co-ortholog (1of3) of At4g00700, ]	0.9015
Potri.002G233900	similar to hypothetical protein; [ ortholog of At5g62990,]	0.90148
Potri.001G172600	(1 of 4) PTHR18866//PTHR18866:SF99 - CARBOXYLASE:PYRUVATE/ACETYL-COA/PROPIONYL-COA CARBOXYLASE // SUBFAMILY NOT NAMED	0.90143
Potri.008G171600	transducin family protein; WD-40 repeat family protein; similar to cell cycle control protein cwf8 (SP:O14011) (Schizosaccharomyces pombe (Fission yeast)); transducin family protein; WD-40 repeat family protein; similar to conta; [ co-ortholog (1of2) of A	0.90142
Potri.006G082400	similar to expressed protein in Arabidopsis thaliana; similar to predicted proteins; similar to Arabidopsis thaliana; [ ortholog of At3g53630,]	0.9013
Potri.010G024400	similar to 60S ribosome subunit biogenesis protein; putative; similar to 60S ribosome subunit biogenesis protein NIP7 (Swiss-Prot:Q08962) (Saccharomyces cerevisiae); [ co-ortholog (1of2) of At4g15770, ]	0.90125
Potri.004G086400	glycosyl hydrolase family 17 protein; similar to beta-1; similar to 3-glucanase GI:15150341 from (Camellia sinensis); [ co-ortholog (1of2) of At1g66250, ]	0.9011
Potri.013G011800	single-strand-binding family protein; [ ortholog of At4g11060,]	0.90091
Potri.005G257800	similar to pyrophosphate-dependent phosphofructokinase alpha subunit. [ORG:Ricinus communis]; [ co-ortholog (1of2) of At1g76550, T10102, At1g20950, CAA83682, ]	0.90089
Potri.016G061100	(1 of 4) K02889 - large subunit ribosomal protein L21e (RP-L21e, RPL21)	0.90065
Potri.010G231300	(1 of 13) K11252 - histone H2B (H2B)	0.90064
Potri.T051300	similar to peptidyl-prolyl cis-trans isomerase; putative; similar to cyclophilin; putative; similar to rotamase; putative; similar to peptidyl-prolyl cis-trans isomerase; similar to PPIase (cyclophilin; similar to cyclosporin A-binding protein) (Catharant	0.90048
Potri.001G017100		0.90039
Potri.004G087500	similar to HMGI/Y. [ORG:Pisum sativum]; [ co-ortholog (1of2) of S22311, BAA11767, T09585, BAA11766, CAA41201, BAA13133, S57948, T09584, BAA13134, CAA41199, Q10370, CAA67849, S22310, CAA67752, CAA61747, Q00423, ]	0.90035
Potri.001G322100	phosphoglycerate/bisphosphoglycerate mutase family protein; similar to X4 protein GI:21386798; similar to Y4 protein GI:21386800 from (Silene dioica); [ ortholog of At3g26780,]	0.90028
Potri.001G278000	similar to small nuclear ribonucleoprotein; putative; similar to snRNP; putative; similar to Sm protein; putative; similar to U6 snRNA-associated Sm-like protein LSm8 (Homo sapiens) SWISS-PROT:O95777; [ ortholog of At1g65700,]	0.90027
Potri.006G047600	similar to eukaryotic translation initiation factor 3E; similar to eIF3e (TIF3E1); similar to eukaryotic initiation factor 3E subunit (Arabidopsis thaliana) gi|12407658|gb|AAG53613|; similar to Encodes a protein that is found in not only the eif3 complex	0.90003
Potri.002G138200		0.89982
Potri.009G093900	similar to expressed protein in Arabidopsis thaliana; [ co-ortholog (1of3) of At4g34260, ]	0.89981
Potri.010G066000	transducin family protein; WD-40 repeat family protein; similar to cell cycle control protein cwf8 (SP:O14011) (Schizosaccharomyces pombe (Fission yeast)); transducin family protein; WD-40 repeat family protein; similar to conta; [ co-ortholog (2of2) of A	0.89979
Potri.001G452100	similar to Mitochondrial import inner membrane translocase subunit Tim13.; [ co-ortholog (2of2) of At1g61570, ]	0.89962
Potri.008G107600	(1 of 4) 1.8.1.4 - Dihydrolipoyl dehydrogenase / Lipoyl dehydrogenase	0.89951
Potri.014G107100	similar to inorganic pyrophosphatase; similar to putative (soluble); similar to pyrophosphate phospho-hydrolase; putative; similar to PPase; putative; similar to strong similarity to SP|Q43187 Soluble inorganic pyrophosphatase (EC 3.6.1.1) (Pyrophosphate	0.89934
Potri.011G149800	similar to Mitochondrial import inner membrane translocase subunit Tim13.; [ co-ortholog (1of2) of At1g61570, ]	0.89926
Potri.011G085100	similar to SGS domain-containing protein; similar to calcyclin binding protein (Mus musculus) GI:3142331; [ ortholog of At1g30070,]	0.89923
Potri.004G113900	(1 of 6) K02936 - large subunit ribosomal protein L7Ae (RP-L7Ae, RPL7A)	0.89917
Potri.009G091800	similar to Expressed protein in Arabidopsis thaliana; [ ortholog of At4g33925,]	0.89899
Potri.015G105900	(1 of 1) K11511 - centromere protein S (APITD1, CENPS, MHF1)	0.89867
Potri.012G061300	similar to ACTIN-RELATED PROTEIN 5; [ co-ortholog (1of2) of At1g73910, At1g18450, ]	0.89864
Potri.003G181200	(1 of 4) K02951 - small subunit ribosomal protein S12e (RP-S12e, RPS12)	0.89852
Potri.009G094200	(1 of 14) PF05347 - Complex 1 protein (LYR family) (Complex1_LYR)	0.89838
Potri.012G066200	similar to 3-PHOSPHOSERINE PHOSPHATASE; [ ortholog of At1g18640,]	0.8983
Potri.007G119800	(1 of 2) PTHR31662:SF1 - A_IG002N01.32 PROTEIN-RELATED	0.8983
Potri.010G023500	(1 of 2) PTHR13780//PTHR13780:SF43 - AMP-ACTIVATED PROTEIN KINASE, GAMMA REGULATORY SUBUNIT // SUBFAMILY NOT NAMED	0.89827
Potri.003G183500	similar to expressed protein in Arabidopsis thaliana; [ co-ortholog (2of2) of At1g16000, At1g80890, ]	0.89822
Potri.007G058600	ribosomal protein L11 family protein; similar to several ribosomal proteins L11; [ ortholog of At4g35490,]	0.89818
Potri.007G048000	exonuclease family protein; similar to exonuclease domain containing protein; [ co-ortholog (1of2) of At5g05540, At3g50100, At5g67240, At3g50090, ]	0.89816
Potri.010G230800	(1 of 13) K11252 - histone H2B (H2B)	0.89805
Potri.015G110400	(1 of 2) PTHR11404:SF24 - SUPEROXIDE DISMUTASE [FE] 2, CHLOROPLASTIC	0.89793
Potri.006G114200	(1 of 3) PTHR31636:SF12 - PROTEIN SCARECROW	0.89774
Potri.010G158900	glycosyl hydrolase family protein; similar to beta-1; similar to 3-glucanase GI:15150341 from (Camellia sinensis); similar to C-terminal homology only; [ co-ortholog (1of2) of At1g18650, ]	0.89773
Potri.008G059400	similar to 60S ribosomal protein L35a (RPL35aA); similar to ribosomal protein L35a GI:57118 from (Rattus norvegicus); [ co-ortholog (2of2) of At1g07070, ]	0.89772
Potri.007G023000	similar to Expressed protein in Arabidopsis thaliana; [ ortholog of At2g18245,]	0.89764
Potri.014G192600	(1 of 3) K17769 - mitochondrial import receptor subunit TOM22 (TOM22)	0.89758
Potri.015G041300	glycosyl hydrolase family 1 protein; similar to beta-mannosidase enzyme (GI:17226270) (Lycopersicon esculentum); [ co-ortholog (1of2) of At3g18070, At3g18080, ]	0.89746
Potri.010G071000	(1 of 5) K00025 - malate dehydrogenase (MDH1)	0.89738
Potri.009G124600	complex 1 family protein; LVR family protein; [ ortholog of At4g34700,]	0.89732
Potri.006G241300	(1 of 2) K15029 - translation initiation factor 3 subunit L (EIF3L)	0.89721
Potri.001G218700	(1 of 4) K02955 - small subunit ribosomal protein S14e (RP-S14e, RPS14)	0.89706
Potri.014G081100	(1 of 2) K12614 - ATP-dependent RNA helicase DDX6/DHH1 (DDX6, RCK, DHH1)	0.897
Potri.003G019400	(M=2) PTHR23244:SF108 - F-BOX FAMILY PROTEIN	0.89697
Potri.014G127800	similar to SPLICEOSOMAL PROTEIN U1A; [ co-ortholog (2of3) of At2g47580, ]	0.89697
Potri.004G117900	(1 of 3) 2.1.1.216 - tRNA (guanine(26)-N(2))-dimethyltransferase / tRNA (m(2)(2)G(26))dimethyltransferase	0.89692
Potri.001G033600	(M=37) PF00627 - UBA/TS-N domain	0.89687
Potri.019G087100	ribosomal protein L7Ae/L30e/S12e/Gadd45 family protein; similar to NHP2/L7Ae family proteins; similar to see SWISSPROT:P32495 and PMID:2063628.; ribosomal protein L7Ae/L30e/S12e/Gadd45 family protein; similar to NHP2/L7Ae family proteins; similar to see S	0.89656
Potri.004G150200	similar to protease-related; similar to PIR|I46078|endothelin converting enzyme ; similar to Bos primigenius taurus; [ ortholog of At4g34360,]	0.8965
Potri.011G143300	(1 of 2) PTHR23075:SF0 - ATPASE FAMILY AAA DOMAIN-CONTAINING PROTEIN 3	0.89644
Potri.T043700		0.89639
Potri.004G059500	leucine-rich repeat family protein; [ co-ortholog (2of2) of At5g45770, ]	0.8962
Potri.001G070100	(1 of 3) PTHR22883//PTHR22883:SF60 - ZINC FINGER DHHC DOMAIN CONTAINING PROTEIN // SUBFAMILY NOT NAMED	0.89618
Potri.003G060500	(1 of 2) PTHR19858 - WD40 REPEAT PROTEIN	0.8958
Potri.014G173000	(1 of 1) K03575 - A/G-specific adenine glycosylase (mutY)	0.89573
Potri.014G038800	similar to expressed protein in Arabidopsis thaliana; [ ortholog of At1g48460,]	0.89564
Potri.007G133900	(1 of 2) PF12298 - Eukaryotic mitochondrial regulator protein (Bot1p)	0.89562
Potri.012G092900	(1 of 2) 1.3.99.22 - Coproporphyrinogen dehydrogenase / Oxygen-independent coproporphyrinogen-III oxidase	0.89562
Potri.002G134900	(1 of 1) PTHR11702:SF28 - PROTEIN, PUTATIVE-RELATED	0.89561
Potri.004G161100	similar to kinesin motor protein-related; [ ortholog of At4g39050,At2g21380,]	0.8956
Potri.010G198500	(1 of 2) PTHR10826:SF4 - GLYCOPROTEIN FAMILY PROTEIN	0.89556
Potri.009G118900	(1 of 4) PF03297 - S25 ribosomal protein (Ribosomal_S25)	0.89545
Potri.006G231900	(1 of 3) K02140 - F-type H+-transporting ATPase subunit g (ATPeFG, ATP5L, ATP20)	0.89542
Potri.004G188700	(1 of 2) K00419 - ubiquinol-cytochrome c reductase subunit 9 (QCR9, UCRC)	0.89521
Potri.014G053200	(1 of 1) 2.4.1.265 - Dolichyl-P-Glc:Glc(1)Man(9)GlcNAc(2)-PP-dolichol alpha-1,3- glucosyltransferase / Dol-P-Glc:Glc(1)Man(9)GlcNAc(2)-PP-Dol alpha-1->3-glucosyltransferase	0.89501
Potri.014G108400	similar to brix domain-containing protein; [ co-ortholog (2of3) of At4g01560, ]	0.89476
Potri.005G218100	(1 of 2) PTHR10302:SF0 - SINGLE-STRANDED DNA-BINDING PROTEIN, MITOCHONDRIAL	0.89459
Potri.015G007900	(1 of 2) PTHR11215 - METAL DEPENDENT HYDROLASE - RELATED	0.89454
Potri.018G149900	(1 of 29) PF03110 - SBP domain (SBP)	0.89447
Potri.009G148400	similar to Expressed protein in Arabidopsis thaliana; similar to expressed protein in Arabidopsis thaliana; [ ortholog of At2g27775,]	0.89439
Potri.001G454900	(1 of 2) PTHR12668//PTHR12668:SF13 - TRANSMEMBRANE PROTEIN 14, 15 // SUBFAMILY NOT NAMED	0.89436
Potri.014G175500	(1 of 1) 2.1.1.226 - 23S rRNA (cytidine(1920)-2'-O)-methyltransferase	0.89435
Potri.010G001700	similar to phosphate translocator-related; similar to low similarity to phosphoenolpyruvate/phosphate translocator precursor (Mesembryanthemum crystallinum) GI:9295275; similar to SP|P52178 Triose phosphate/phosphate translocator; similar to non-green pla	0.89429
Potri.010G169800	importin beta-2 subunit family protein; similar to low similarity to importin 4 GI:18700635 from (Homo sapiens); [ co-ortholog (2of2) of At4g27640, ]	0.89426
Potri.015G023200	(1 of 2) PTHR31194//PTHR31194:SF16 - SHN SHINE , DNA BINDING / TRANSCRIPTION FACTOR // SUBFAMILY NOT NAMED	0.89416
Potri.014G016300	(1 of 1) PTHR11743//PTHR11743:SF32 - VOLTAGE-DEPENDENT ANION-SELECTIVE CHANNEL // SUBFAMILY NOT NAMED	0.89395
Potri.009G092700	similar to UPF0071 protein At2g18990.; [ ortholog of At2g18990,At3g25580,]	0.89395
Potri.001G054400	similar to Chaperonin CPN60-2; similar to mitochondrial precursor (HSP60-2). [ORG:Cucurbita maxima]; [ co-ortholog (1of2) of CAA50218, CAA50217, At2g33210, Q05045, At3g23990, Q05046, ]	0.89392
Potri.002G137700	similar to protein kinase; putative; similar to protein kinase PVPK-1 (Phaseolus vulgaris) SWISS-PROT:P15792; [ co-ortholog (1of2) of At2g44830, ]	0.89372
Potri.018G056000	(1 of 2) PF08576 - Eukaryotic protein of unknown function (DUF1764) (DUF1764)	0.89371
Potri.006G073100	(1 of 1) KOG2992 - Nucleolar GTPase/ATPase p130	0.8937
Potri.008G092000	similar to eukaryotic translation initiation factor 5A isoform VI. [ORG:Hevea brasiliensis]; [ co-ortholog (1of3) of AAQ08196, At1g13950, ]	0.89358
Potri.007G134700	similar to PROHIBITIN 2; [ co-ortholog (1of2) of At1g03860, At4g28510, At2g20530, ]	0.89356
Potri.015G095700	similar to 50S ribosomal protein L21; similar to mitochondrial precursor.; [ ortholog of At4g30930,]	0.89355
Potri.010G114100	(1 of 1) PF11805 - Protein of unknown function (DUF3326) (DUF3326)	0.89347
Potri.017G020000	(1 of 5) K02923 - large subunit ribosomal protein L38e (RP-L38e, RPL38)	0.89341
Potri.015G129900	nucleotide-sensitive chloride conductance regulator (ICln) family protein; [ co-ortholog (2of2) of At5g62290, ]	0.89331
Potri.T133500	(1 of 3) PTHR22883//PTHR22883:SF60 - ZINC FINGER DHHC DOMAIN CONTAINING PROTEIN // SUBFAMILY NOT NAMED	0.89326
Potri.009G042200	similar to expressed protein in Arabidopsis thaliana; [ co-ortholog (1of2) of At5g58930, At3g46990, ]	0.89322
Potri.006G049700	similar to ovule development protein; putative; similar to ovule development protein AINTEGUMENTA (GI:1209099) (Arabidopsis thaliana); similar to ovule development protein; putative; similar to ovule development protein AINTEGUMENTA (GI:1209099) (Arabidop	0.89321
Potri.003G052000	similar to cytochrome c biogenesis protein family; similar to Cytochrome c-type biogenesis protein cycL precursor.(SP:P45405) {{Bradyrhizobium japonicum}}; similar to cytochrome c biogenesis protein family; [ ortholog of At1g15220,]	0.8932
Potri.008G175500	similar to unknown. [ORG:Populus alba]; [ co-ortholog (2of2) of AAD46107, ]	0.89316
Potri.009G103700	(1 of 2) K06972 - uncharacterized protein (K06972)	0.89308
Potri.003G186900	(1 of 1) 2.5.1.46 - Deoxyhypusine synthase / Spermidine dehydrogenase	0.89299
Potri.008G061000	(1 of 2) PTHR11850:SF82 - BEL1-LIKE HOMEODOMAIN PROTEIN 8-RELATED	0.89297
Potri.010G189500	similar to Paxneb protein-related; similar to Paxneb protein (GI:10129788) (Mus musculus); similar to PAX neighbour protein (GI:15887001) (Takifugu rubripes); [ co-ortholog (1of2) of At3g11220, ]	0.89292
Potri.008G110100	(1 of 1) K11129 - H/ACA ribonucleoprotein complex subunit 2 (NHP2, NOLA2)	0.89272
Potri.001G227000	(1 of 2) PTHR31741:SF11 - AXI 1 PROTEIN-LIKE PROTEIN	0.89265
Potri.010G133900	similar to S-adenosylmethionine decarboxylase. [ORG:Pisum sativum]; [ co-ortholog (1of2) of AAB03865, T06515, BAC55113, BAB83763, AAL89723, Q9M4D8, BAC81653, Q43820, CAB76966, ]	0.89264
Potri.007G039700	similar to expressed protein in Arabidopsis thaliana; [ ortholog of At5g66860,]	0.8925
Potri.017G133400	(1 of 1) PTHR24015:SF831 - PENTATRICOPEPTIDE REPEAT-CONTAINING PROTEIN PNM1, MITOCHONDRIAL	0.89238
Potri.012G074900	similar to senescence-associated protein; putative; similar to B12D protein (Ipomoea batatas) GB:AAD22104; [ ortholog of At3g48140,]	0.89219
Potri.017G108600	(1 of 219) PF01535//PF13041 - PPR repeat (PPR) // PPR repeat family (PPR_2)	0.89218
Potri.005G083000	(1 of 70) PF00069//PF08263//PF13855 - Protein kinase domain (Pkinase) // Leucine rich repeat N-terminal domain (LRRNT_2) // Leucine rich repeat (LRR_8)	0.89211
Potri.006G074900	(1 of 170) PF00010 - Helix-loop-helix DNA-binding domain (HLH)	0.89186
Potri.001G183700	(1 of 2) 1.1.1.237 - Hydroxyphenylpyruvate reductase	0.89185
Potri.001G246900	similar to Tubulin beta-2/beta-3 chain.; [ ortholog of At5g62700,At5g62690,]	0.89179
Potri.015G132900	(1 of 4) PTHR31718:SF8 - EMBRYO-SPECIFIC PROTEIN 3	0.89176
Potri.006G226000	similar to expressed protein in Arabidopsis thaliana; [ co-ortholog (2of2) of At5g11960, ]	0.89165
Potri.004G122200	(1 of 2) PTHR12221:SF6 - PESCADILLO HOMOLOG	0.89151
Potri.004G215200	(1 of 1) KOG4452 - Predicted membrane protein	0.89146
Potri.006G207500	(1 of 50) PF01535//PF13041//PF13812 - PPR repeat (PPR) // PPR repeat family (PPR_2) // Pentatricopeptide repeat domain (PPR_3)	0.89143
Potri.005G096900	(1 of 1) K14834 - nucleolar complex protein 3 (NOC3)	0.8911
Potri.003G085900	(1 of 2) PTHR35696:SF1 - F6N18.11	0.891
Potri.001G334000	ribosomal protein L13 family protein; similar to putative ribosomal protein L13 GB:AAC07691 (Aquifex aeolicus); ribosomal protein L13 family protein; similar to putative ribosomal protein L13 GB:AAC07691 (Aquifex aeolicus); [ co-ortholog (2of2) of At3g017	0.89079
Potri.001G335600	similar to expressed protein in Arabidopsis thaliana; [ ortholog of At3g01740,]	0.89075
Potri.006G021500	similar to ribosomal protein L27 - garden pea. [ORG:Pisum sativum]; [ co-ortholog (1of2) of AAA86951, AAA86950, T06430, AAA86952, CAA50035, 1909362A, T06431, T06426, T06451, AAA86949, Q05462, ]	0.89073
Potri.001G262100	similar to 40S ribosomal protein S8.; [ co-ortholog (2of3) of At5g20290, At5g59240, ]	0.89065
Potri.004G121400	(1 of 2) K14843 - pescadillo (PES1, NOP7)	0.8906
Potri.003G116400	cornichon family protein; [ co-ortholog (2of2) of At1g62880, At1g12340, At1g12390, ]	0.8906
Potri.003G009500	(1 of 1) PTHR15893:SF2 - 50S RIBOSOMAL PROTEIN L27	0.89059
Potri.017G017400	similar to PROHIBITIN 2; [ co-ortholog (2of2) of At1g03860, At4g28510, At2g20530, ]	0.89052
Potri.009G119300	similar to diaminopimelate decarboxylase; putative; similar to DAP carboxylase; putative; similar to diaminopimelate decarboxylase (Arabidopsis thaliana) GI:6562332; [ co-ortholog (2of2) of At3g14390, At5g11880, ]	0.8905
Potri.004G129000	(1 of 1970) 2.7.11.1 - Non-specific serine/threonine protein kinase / Threonine-specific protein kinase	0.89049
Potri.010G205900	(1 of 5) PF13883 - Pyridoxamine 5'-phosphate oxidase (Pyrid_oxidase_2)	0.89048
Potri.005G105500	similar to expressed protein in Arabidopsis thaliana; [ ortholog of At2g17695,]	0.89042
Potri.007G069100	mitochondrial transcription termination factor family protein; mTERF family protein; weakly similar to mtDBP protein (Paracentrotus lividus) GI:4584695; [ co-ortholog (1of2) of At1g79220, ]	0.89009
Potri.001G418000	(1 of 2) PTHR31415:SF22 - LATE EMBRYOGENESIS ABUNDANT HYDROXYPROLINE-RICH GLYCOPROTEIN-RELATED	0.89009
Potri.007G085100	similar to expressed protein in Arabidopsis thaliana; [ co-ortholog (2of2) of At4g39630, ]	0.89008
Potri.003G118600	(1 of 33) KOG4282 - Transcription factor GT-2 and related proteins, contains trihelix DNA-binding/SANT domain	0.89005
Potri.016G117200	similar to calcium-dependent protein kinase; putative; similar to CDPK; putative; similar to calcium-dependent protein kinase (Arabidopsis thaliana) gi|836942|gb|AAA67655|; similar to protein kinase domain containing protein; similar to EF hand domain con	0.89004
Potri.005G245800	similar to putative sterol-C-methyltransferase. [ORG:Castanea sativa]; [ co-ortholog (2of2) of AAL14610, At1g20330, At1g76090, At5g13710, ]	0.88996
Potri.002G157100	(1 of 5) 1.5.1.5 - Methylenetetrahydrofolate dehydrogenase (NADP(+))	0.88995
Potri.005G176700	(1 of 2) PTHR23354:SF75 - LYSM DOMAIN-CONTAINING GPI-ANCHORED PROTEIN 1	0.88994
Potri.010G219900		0.8899
Potri.011G069200	similar to ribosomal protein RL5. [ORG:Cicer arietinum]; [ co-ortholog (1of2) of CAD56220, AAF78516, S51819, ]	0.88974
Potri.009G015400	similar to cytosolic ascorbate peroxidase. [ORG:Vigna unguiculata]; [ co-ortholog (3of3) of AAD41408, BAC92739, AAD43337, CAB66328, AAD41404, 1V0H_X, AAD43336, AAO14118, AAB03844, A45116, JE0232, AAN60070, AAL15164, 1APX_D, 1APX_C, AAQ88015, AAA33645, AAP	0.88973
Potri.010G129100	(1 of 2) PTHR10804:SF68 - METHIONINE AMINOPEPTIDASE 1B, CHLOROPLASTIC	0.88969
Potri.002G084400	similar to expressed protein in Arabidopsis thaliana; [ ortholog of At1g48200,]	0.88953
Potri.012G107400	(1 of 1) K14830 - protein MAK11 (MAK11, PAK1IP1)	0.88949
Potri.004G013000	(1 of 16) PTHR13068:SF28 - MITOCHONDRIAL TRANSCRIPTION TERMINATION FACTOR FAMILY PROTEIN-RELATED	0.88948
Potri.010G087900	(1 of 3) PTHR13902//PTHR13902:SF70 - SERINE/THREONINE-PROTEIN KINASE WNK WITH NO LYSINE -RELATED // SUBFAMILY NOT NAMED	0.88948
Potri.012G032200	(1 of 2) PTHR33600:SF4 - PLASTID DIVISION PROTEIN PDV1	0.88948
Potri.006G077900	similar to 20S proteasome beta subunit A (PBA1) (PRCD); similar to cDNA proteasome subunit prcd GI:2511593; similar to 20S proteasome subunit PBA1 (PBA1) mRNA; [ co-ortholog (2of2) of At4g31300, ]	0.88945
Potri.015G058600	(1 of 4) PF06549 - Protein of unknown function (DUF1118) (DUF1118)	0.88942
Potri.011G068900	similar to ribosomal protein RL5. [ORG:Cicer arietinum]; [ co-ortholog (2of2) of CAD56220, AAF78516, S51819, ]	0.8894
Potri.015G041800	similar to expressed protein in Arabidopsis thaliana; similar to DAM1 (GI:3985930) (Homo sapiens); [ ortholog of At3g18165,]	0.88939
Potri.004G062600	(1 of 2) K02895 - large subunit ribosomal protein L24 (RP-L24, MRPL24, rplX)	0.88937
Potri.003G221000	similar to expressed protein in Arabidopsis thaliana; [ co-ortholog (2of2) of At1g55340, At3g03880, ]	0.88934
Potri.001G088200	similar to 26S proteasome non-ATPase regulatory subunit; putative; similar to Swiss-Prot:P48556 26S proteasome non-ATPase regulatory subunit 8 (26S proteasome regulatory subunit S14) (p31) (Homo sapiens); [ co-ortholog (2of2) of At1g64520, At5g42040, ]	0.88929
Potri.018G016600	similar to MGDG synthase type A. [ORG:Glycine max]; [ co-ortholog (2of2) of AAC49624, T10478, BAB11979, ]	0.88928
Potri.007G035600	(1 of 2) K02865 - large subunit ribosomal protein L10Ae (RP-L10Ae, RPL10A)	0.88926
Potri.018G056600	(1 of 4) K03061 - 26S proteasome regulatory subunit T1 (PSMC2, RPT1)	0.88924
Potri.008G152300	(1 of 3) PTHR13902//PTHR13902:SF70 - SERINE/THREONINE-PROTEIN KINASE WNK WITH NO LYSINE -RELATED // SUBFAMILY NOT NAMED	0.88923
Potri.002G175700	similar to GTP-binding protein. [ORG:Pisum sativum]; [ co-ortholog (2of2) of At1g01200, 2001457B, ]	0.88921
Potri.013G025300	similar to heavy-metal-associated domain-containing protein; similar to farnesylated protein 1 (GI:23304411) {{Hordeum vulgare subsp. spontaneum}}; similar to heavy-metal-associated domain-containing protein; similar to similar; [ ortholog of At3g05220,]	0.88916
Potri.007G056100	(1 of 7) K02997 - small subunit ribosomal protein S9e (RP-S9e, RPS9)	0.88914
Potri.005G215800	(1 of 5) K09566 - peptidyl-prolyl isomerase G (cyclophilin G) [EC:5.2.1.8] (PPIG)	0.88914
Potri.012G129200	(1 of 2) K14826 - FK506-binding nuclear protein [EC:5.2.1.8] (FPR3_4)	0.88904
Potri.011G143100	similar to arginine/serine-rich protein-related; similar to arginine/serine-rich protein (Arabidopsis thaliana) GI:6601502; [ ortholog of At1g16610,At1g79100,]	0.88899
Potri.008G068100	similar to TITAN 10; [ co-ortholog (1of2) of At1g19080, ]	0.88892
Potri.007G034200	(1 of 2) PTHR15081 - NUCLEAR AUTOANTIGENIC SPERM PROTEIN NASP -RELATED	0.88889
Potri.007G009500	(1 of 3) K14963 - COMPASS component SWD3 (WDR5, SWD3, CPS30)	0.88886
Potri.012G072700	basic helix-loop-helix (bHLH) family protein; [ co-ortholog (1of2) of At5g62610, ]	0.88872
Potri.010G231800	(1 of 3) PTHR34568:SF2 - DNA BINDING PROTEIN	0.88868
Potri.007G100200	(1 of 1) PTHR22870//PTHR22870:SF193 - REGULATOR OF CHROMOSOME CONDENSATION // SUBFAMILY NOT NAMED	0.88863
Potri.009G081200	(1 of 2) PTHR10286:SF3 - INORGANIC PYROPHOSPHATASE	0.88859
Potri.003G053000	(1 of 4) PTHR14255//PTHR14255:SF6 - ATP-DEPENDENT PROTEASE CEREBLON // SUBFAMILY NOT NAMED	0.88856
Potri.001G226900	(1 of 1) PTHR21091:SF16 - SIROHEME SYNTHASE	0.88853
Potri.007G107900	transducin family protein; WD-40 repeat family protein; similar to U3 snoRNP-associated 55-kDa protein; similar to Homo sapiens; similar to gb:NP_004695; similar to Vegetatible incompatibility protein HET-E-1 (SP:Q00808) (Podospora anserina); [ co-ortholo	0.88848
Potri.009G082600	(1 of 1) PTHR11825:SF49 - METHIONINE AMINOTRANSFERASE BCAT4	0.88793
Potri.002G050000	(1 of 2) PTHR11200//PTHR11200:SF159 - INOSITOL 5-PHOSPHATASE // SUBFAMILY NOT NAMED	0.88793
Potri.007G023400	similar to tubby-like protein 2 (TULP2); similar to tubby-like protein 2 (GI:27372512) {{Arabidopsis thaliana}}; similar to phosphodiesterase (GI:467578) (Mus musculus); similar to Tubby related protein 2 (Tubby-like protein 2) (P4-6 protein) (Fragment) (	0.8879
Potri.009G097000	similar to expressed protein in Arabidopsis thaliana; [ ortholog of At2g01640,]	0.88786
Potri.007G013300	(1 of 12) K11254 - histone H4 (H4)	0.88781
Potri.001G001800		0.88757
Potri.001G139800	similar to expressed protein in Arabidopsis thaliana; [ co-ortholog (1of2) of At3g57280, ]	0.88743
Potri.015G077200	ribosomal protein L12 family protein; similar to 50S ribosomal protein L12-C; similar to chloroplast precursor GB:P36212 from (Arabidopsis thaliana); ribosomal protein L12 family protein; similar to 50S ribosomal protein L12-C; similar to chloroplast pr;	0.88734
Potri.010G109600	(1 of 2) PTHR11467//PTHR11467:SF29 - HISTONE H1/H5 // SUBFAMILY NOT NAMED	0.8871
Potri.015G062700	(1 of 5) K11290 - template-activating factor I (SET, TAF1, I2PP2A)	0.88704
Potri.002G154500	similar to COP9 signalosome complex subunit 1 (CSN complex subunit 1) (COP11 protein) (FUSCA protein FUS6).; [ co-ortholog (2of2) of At3g61140, ]	0.88703
Potri.001G170700	hydroxyproline-rich glycoprotein family protein; [ co-ortholog (1of2) of At3g13990, ]	0.88689
Potri.006G136500	similar to Eukaryotic translation initiation factor 3 subunit 11 (eIF-3 p25) (eIF3k).; [ co-ortholog (1of2) of At4g33250, ]	0.88685
Potri.006G103700	(1 of 7) K02987 - small subunit ribosomal protein S4e (RP-S4e, RPS4)	0.88685
Potri.013G007000	similar to expressed protein in Arabidopsis thaliana; similar to DUF538; [ ortholog of At1g56580,]	0.88684
Potri.006G228900	(1 of 2) PTHR11214:SF85 - BETA-1,3-GALACTOSYLTRANSFERASE 12-RELATED	0.88672
Potri.003G123200	similar to replication factor C 40 kDa; putative; similar to SWISS-PROT:Q9WUK4 activator 1 40 kDa subunit (Replication factor C 40 kDa subunit; similar to A1 40 kDa subunit; similar to RF-C 40 kDa subunit; similar to RFC40) (Mus musculus); [ ortholog of A	0.88667
Potri.004G157200	(1 of 3) K02975 - small subunit ribosomal protein S25e (RP-S25e, RPS25)	0.88665
Potri.013G069200	(1 of 6) PTHR11206:SF154 - MATE EFFLUX FAMILY PROTEIN	0.88656
Potri.001G275200	similar to pleckstrin homology (PH) domain-containing protein; similar to RhoGAP domain-containing protein; weakly similar to glucocorticoid receptor DNA binding factor 1 (Canis familiaris) GI:23266717; [ co-ortholog (2of2) of At5g12150, At5g19390, ]	0.88655
Potri.014G121200	(1 of 2) 2.1.1.183 - 18S rRNA (adenine(1779)-N(6)/adenine(1780)-N(6))-dimethyltransferase	0.88653
Potri.005G226300	(1 of 2) K11130 - H/ACA ribonucleoprotein complex subunit 3 (NOP10, NOLA3)	0.8865
Potri.006G221400	(1 of 5) PTHR21654:SF19 - DUPLICATED HOMEODOMAIN-LIKE SUPERFAMILY PROTEIN	0.88645
Potri.004G217400	similar to ribosomal protein S16. [ORG:Lotus corniculatus var. japonicus]; [ co-ortholog (1of2) of NP_084806, At5g56940, BAB33204, P58125, ]	0.88643
Potri.014G107300	(1 of 2) PTHR14467 - ARV1	0.88638
Potri.010G244500	(1 of 7) K15414 - complement component 1 Q subcomponent-binding protein, mitochondrial (C1QBP)	0.88619
Potri.001G409800	(1 of 17) KOG0114 - Predicted RNA-binding protein (RRM superfamily)	0.88608
Potri.014G077100	(1 of 1) 2.1.1.182 - 16S rRNA (adenine(1518)-N(6)/adenine(1519)-N(6))-dimethyltransferase	0.88607
Potri.012G015400	(1 of 50) PF01535//PF13041//PF13812 - PPR repeat (PPR) // PPR repeat family (PPR_2) // Pentatricopeptide repeat domain (PPR_3)	0.88603
Potri.007G096300	(1 of 5) K02991 - small subunit ribosomal protein S6e (RP-S6e, RPS6)	0.88591
Potri.014G083500	similar to hypothetical protein; [ ortholog of At5g63690,]	0.88553
Potri.003G211000	(1 of 1) PTHR10871:SF4 - DNA TOPOISOMERASE 6 SUBUNIT B	0.8855
Potri.011G057300	similar to Expressed protein in Arabidopsis thaliana; similar to expressed protein in Arabidopsis thaliana; similar to expressed protein in Arabidopsis thaliana; [ ortholog of At1g28395,]	0.88548
Potri.018G112200	(1 of 2) K17824 - DCN1-like protein 4/5 (DCUN1D4_5)	0.88546
Potri.006G186500	similar to Expressed protein in Arabidopsis thaliana; [ co-ortholog (2of2) of At5g58005, ]	0.88535
Potri.018G092900	similar to histone H4; similar to histone H4 from Lycopersicon esculentum GI:297150; similar to Lolium temulentum SP|P02308; similar to Acropora formosa GI:455652; similar to Citrus jambhiri GI:16797797; similar to histone H4; similar to histone H4 from L	0.88534
Potri.014G187500	HhH-GPD base excision DNA repair family protein; HhH-GPD base excision DNA repair family protein; HhH-GPD base excision DNA repair family protein; [ ortholog of At3g07930,]	0.88534
Potri.013G113900	(1 of 1) 2.6.1.9 - Histidinol-phosphate transaminase / Imidazolylacetolphosphate aminotransferase	0.8853
Potri.004G188200	similar to Putative phytosulfokines 6 precursor (AtPSK6) (AtPSK3_2) [Contains: Phytosulfokine-alpha-like (PSK-alpha-like) (Phytosulfokine-a-like); similar to Phytosulfokine-beta (PSK-beta) (Phytosulfokine-b)].; [ co-ortholog (2of2) of At3g44735, ]	0.88529
Potri.002G063100	similar to expressed protein in Arabidopsis thaliana; [ co-ortholog (3of3) of At1g71730, ]	0.88528
Potri.019G081000	(1 of 2) PTHR12899//PTHR12899:SF7 - 39S RIBOSOMAL PROTEIN L18, MITOCHONDRIAL // SUBFAMILY NOT NAMED	0.88526
Potri.003G176600	similar to dehydratase family; [ co-ortholog (1of2) of At3g23940, ]	0.88523
Potri.019G063800	similar to peptide chain release factor; putative; similar to peptide chain release factor 2 (Campylobacter jejuni) GI:6469929; [ ortholog of At1g33330,]	0.88519
Potri.010G070000	(1 of 28) PF14259 - RNA recognition motif (a.k.a. RRM, RBD, or RNP domain) (RRM_6)	0.88517
Potri.005G079900	(1 of 1) PTHR13683:SF303 - ASPARTIC PROTEINASE-LIKE PROTEIN 1	0.88516
Potri.016G086300	(1 of 3) PTHR32295:SF32 - PROTEIN IQ-DOMAIN 3-RELATED	0.88513
Potri.008G107700	similar to 60S ribosomal protein L29 (RPL29B); similar to 60S ribosomal protein L29 GB:P25886 from (Rattus norvegicus); [ ortholog of At3g06700,At3g06680,]	0.88511
Potri.004G018000	similar to pentatricopeptide (PPR) repeat-containing protein; [ co-ortholog (2of2) of At1g11630, At1g61870, ]	0.8851
Potri.012G109600	(1 of 4) PTHR11062:SF81 - BETA-1,4-XYLOSYLTRANSFERASE IRX10L-RELATED	0.88488
Potri.007G024900	ribosomal protein L6 family protein; [ ortholog of At2g18400,]	0.88483
Potri.017G077000	(1 of 1) K18164 - NADH dehydrogenase [ubiquinone] 1 alpha subcomplex assembly factor 7 (NDUFAF7)	0.8848
Potri.016G035000		0.88463
Potri.013G009300	(1 of 1) PTHR11079:SF82 - RNA PSEUDOURIDINE SYNTHASE 1	0.88444
Potri.002G151100	(1 of 8) 1.1.1.79//1.1.1.81 - Glyoxylate reductase (NADP(+)) // Hydroxypyruvate reductase / D-glycerate dehydrogenase	0.8844
Potri.009G092200	similar to SWIB complex BAF60b domain-containing protein; [ co-ortholog (1of2) of At4g34290, At2g14880, ]	0.88439
Potri.010G121000	(1 of 16) PTHR27009:SF21 - PR5-LIKE RECEPTOR KINASE-RELATED	0.88434
Potri.019G081600	(1 of 2) 2.7.1.74 - Deoxycytidine kinase	0.88415
Potri.001G191100	similar to Probable mitochondrial processing peptidase alpha subunit 2; similar to mitochondrial precursor (EC 3.4.24.64) (Alpha-MPP 2).; [ ortholog of At1g51980,At3g16480,]	0.8841
Potri.015G100700	(1 of 2) PTHR13468:SF6 - DEK DOMAIN-CONTAINING CHROMATIN ASSOCIATED PROTEIN	0.88406
Potri.010G161800	similar to pentatricopeptide (PPR) repeat-containing protein; [ co-ortholog (1of2) of At2g03380, ]	0.88402
Potri.013G070000	(1 of 3) K00963 - UTP--glucose-1-phosphate uridylyltransferase (UGP2, galU, galF)	0.88398
Potri.004G194400	(1 of 3) K00326 - cytochrome-b5 reductase (E1.6.2.2)	0.88398
Potri.001G323000	(1 of 8) 3.4.22.69 - SARS coronavirus main proteinase / Severe acute respiratory syndrome coronavirus main protease	0.88383
Potri.003G151600	(1 of 1) K17662 - cytochrome b pre-mRNA-processing protein 3 (CBP3, UQCC)	0.88377
Potri.002G037900	similar to expressed protein in Arabidopsis thaliana; [ co-ortholog (1of2) of At1g06200, At2g31140, ]	0.88374
Potri.007G010900	(1 of 2) 4.2.1.134 - Very-long-chain (3R)-3-hydroxyacyl-CoA dehydratase	0.88373
Potri.009G151500	protein kinase family protein; similar to protein kinase domain containing protein; [ co-ortholog (2of2) of At5g22840, At3g44850, ]	0.88371
Potri.001G359500	similar to cell division protein; similar to chloroplast - garden pea. [ORG:Pisum sativum]; [ ortholog of T06774,At5g55280,]	0.88353
Potri.009G051000	(1 of 2) K12876 - RNA-binding protein 8A (RBM8A, Y14)	0.88353
Potri.010G086900	(1 of 79) PF01535//PF13041//PF14432 - PPR repeat (PPR) // PPR repeat family (PPR_2) // DYW family of nucleic acid deaminases (DYW_deaminase)	0.88346
Potri.015G133400	similar to DEAD box RNA helicase (PRH75); similar to RNA helicase (Arabidopsis thaliana) GI:1488521; similar to DEAD/DEAH box RNA helicase PRH75; [ co-ortholog (2of2) of At5g62190, ]	0.88335
Potri.001G292300	(1 of 2) PTHR10177//PTHR10177:SF224 - CYCLINE // SUBFAMILY NOT NAMED	0.88315
Potri.004G089300	pfkB-type carbohydrate kinase family protein; [ co-ortholog (1of2) of At1g66430, ]	0.88311
Potri.010G222300	esterase/lipase/thioesterase family protein; similar to low similarity to monoglyceride lipase from (Homo sapiens) GI:14594904; similar to (Mus musculus) GI:2632162; [ co-ortholog (1of2) of At5g14980, At5g19290, ]	0.88309
Potri.011G147700	similar to GA. [ORG:Pisum sativum]; [ co-ortholog (2of2) of S19978, CAA46273, P30707, CAA65987, ]	0.88308
Potri.001G104900	similar to probable DNA-binding protein - garden pea. [ORG:Pisum sativum]; [ co-ortholog (2of2) of At1g63470, CAA67290, T06584, CAA67291, At1g63480, ]	0.88307
Potri.017G083900	similar to pentatricopeptide (PPR) repeat-containing protein; [ ortholog of At2g36730,]	0.88295
Potri.005G005000	(1 of 4) PTHR13980 - CDC68 RELATED	0.88288
Potri.014G174200	ATP-binding family protein; ATP-binding family protein; [ ortholog of At4g12790,]	0.88282
Potri.005G040800	similar to histone H2A; putative; similar to Strong similarity to histone H2A Cicer arietinum SP|O65759; similar to Picea abies SP|P35063; similar to ESTs gb|ATTS3874; similar to gb|T46627; similar to gb|T14194 come from this gene; [ co-ortholog (1of4) of	0.88278
Potri.009G067100	(1 of 5) PTHR11588//PTHR11588:SF114 - TUBULIN // SUBFAMILY NOT NAMED	0.88277
Potri.004G199100	similar to putative Ruv DNA-helicase. [ORG:Cicer arietinum]; [ co-ortholog (2of2) of CAB76908, ]	0.88267
Potri.001G112200	similar to homeodomain transcription factor (KNAT7); similar to homeobox protein HD1 SP:P46606 from (Brassica napus); similar to cDNA homeodomain transcription factor KNAT7 (; [ ortholog of At1g62990,]	0.88267
Potri.019G068500	(1 of 1) PTHR34050:SF1 - ORGANELLAR DNA-BINDING PROTEIN	0.88247
Potri.005G222700	(1 of 2) K10727 - chromatin licensing and DNA replication factor 1 (CDT1)	0.88246
Potri.004G080800	(1 of 94) PF13414 - TPR repeat (TPR_11)	0.88236
Potri.011G051300	(1 of 3) PTHR13308:SF17 - GENOMIC DNA, CHROMOSOME 3, P1 CLONE: MJK13	0.88235
Potri.018G086400	(1 of 2) K00621 - glucosamine-phosphate N-acetyltransferase (GNPNAT1, GNA1)	0.88233
Potri.005G101000	similar to RWP-RK domain-containing protein; similar to low similarity to minus dominance protein (Chlamydomonas reinhardtii) GI:1928929; [ ortholog of At4g35590,]	0.88229
Potri.010G232600	(1 of 2) 2.7.1.182 - Phytol kinase	0.88226
Potri.015G099000	(1 of 2) K10684 - ubiquitin-like 1-activating enzyme E1 A (UBLE1A, SAE1)	0.88224
Potri.002G133500	similar to expressed protein in Arabidopsis thaliana; similar to expression supported by MPSS; [ co-ortholog (2of2) of At1g19330, At1g75060, ]	0.8822
Potri.014G170500	(1 of 1) KOG2974 - Uncharacterized conserved protein	0.88203
Potri.009G010400	protein kinase family protein; similar to protein kinase domain containing protein; [ co-ortholog (1of2) of At2g28250, ]	0.88197
Potri.017G129700	(1 of 6) PF05757 - Oxygen evolving enhancer protein 3 (PsbQ) (PsbQ)	0.88196
Potri.004G010400	endonuclease/exonuclease/phosphatase family protein; [ ortholog of At1g11800,]	0.88194
Potri.010G232500	transducin family protein; WD-40 repeat family protein; similar to BING4 (gi:3811380) {Mus musculus); similar to hypothetical protein GB:P40055 (Saccharomyces cerevisiae); [ ortholog of At3g10530,]	0.88192
Potri.010G098300	similar to 26S proteasome subunit 8; similar to Tat binding protein. [ORG:Fagus sylvatica]; [ co-ortholog (1of4) of CAB63651, ]	0.88185
Potri.016G085800	similar to 40s ribosomal protein S23. [ORG:Euphorbia esula]; [ co-ortholog (1of2) of AAL50317, S56673, AAF26742, At5g02960, At3g09680, ]	0.88178
Potri.014G174000	(1 of 2) PTHR23410//PTHR23410:SF15 - RIBOSOMAL PROTEIN L5-RELATED // SUBFAMILY NOT NAMED	0.88164
Potri.008G142400	(1 of 4) PTHR10593//PTHR10593:SF50 - SERINE/THREONINE-PROTEIN KINASE RIO // SUBFAMILY NOT NAMED	0.88157
Potri.014G049700	similar to Mago Nashi-like protein. [ORG:Euphorbia lagascae]; [ co-ortholog (2of2) of At1g02140, O65806, CAA70006, T09230, ]	0.88156
Potri.017G112300	(1 of 2) PTHR10641//PTHR10641:SF658 - MYB-LIKE DNA-BINDING PROTEIN MYB // SUBFAMILY NOT NAMED	0.88156
Potri.006G077200	similar to ribosomal protein L12. [ORG:Prunus armeniaca]; [ co-ortholog (2of4) of O50003, AAB97143, ]	0.88151
Potri.006G041400	similar to tubulin folding cofactor B; similar to tubulin folding cofactor B GI:20514259 from (Arabidopsis thaliana); similar to cDNA tubulin folding cofactor B GI:20514258; [ ortholog of At3g10220,]	0.8815
Potri.004G158600	(1 of 4) K03064 - 26S proteasome regulatory subunit T4 (PSMC6, RPT4)	0.8815
Potri.002G033900	(1 of 2) K02725 - 20S proteasome subunit alpha 6 (PSMA1)	0.88145
Potri.005G179200	(1 of 2) PTHR31356:SF1 - L-ASCORBATE PEROXIDASE S, CHLOROPLASTIC/MITOCHONDRIAL-RELATED	0.88143
Potri.003G058700	(1 of 79) PF01535//PF13041//PF14432 - PPR repeat (PPR) // PPR repeat family (PPR_2) // DYW family of nucleic acid deaminases (DYW_deaminase)	0.88139
Potri.013G077200	(1 of 1) K02605 - origin recognition complex subunit 3 (ORC3)	0.8813
Potri.014G089100	similar to 50S ribosomal protein L5; similar to chloroplast precursor.; [ co-ortholog (2of2) of At4g01310, ]	0.88129
Potri.002G130100	similar to hypothetical protein; similar to this may be a pseudogene. No suitable start codon was identified.; [ co-ortholog (1of2) of At1g47640, At1g47625, ]	0.88126
Potri.013G077000	(1 of 1) K05928 - tocopherol O-methyltransferase (E2.1.1.95)	0.88121
Potri.017G109600	(1 of 1) 4.2.1.122 - Tryptophan synthase (indole-salvaging) / Tryptophan synthase beta-2	0.88114
Potri.017G120800	Ku70-binding family protein; similar to Ku70-binding protein GB:AAD31085 GI:4867999 (Homo sapiens); similar to zinc-binding region signature; [ co-ortholog (2of2) of At3g03420, ]	0.88102
Potri.002G043200	(1 of 4) K02958 - small subunit ribosomal protein S15e (RP-S15e, RPS15)	0.88094
Potri.018G024000		0.8809
Potri.010G251500	similar to 60S ribosomal protein L36a/L44 (RPL36aA); similar to ribosomal protein L41 GB:AAA34366 from (Candida maltosa); [ ortholog of At3g23390,At4g14320,]	0.88089
Potri.003G090600	similar to expressed protein in Arabidopsis thaliana; [ co-ortholog (2of2) of At5g46620, At4g17960, ]	0.88062
Potri.003G129300	similar to potassium channel tetramerisation domain-containing protein; [ co-ortholog (1of2) of At5g41330, ]	0.88052
Potri.016G043300		0.88039
Potri.018G112300	(1 of 5) K02924 - large subunit ribosomal protein L39e (RP-L39e, RPL39)	0.88034
Potri.015G092400	transducin family protein; WD-40 repeat family protein; similar to meiotic recombination protein REC14 (GI:11139242) (Homo sapiens); similar to unknown protein GI:13623493 (Homo sapiens); [ co-ortholog (1of3) of At1g29320, ]	0.88031
Potri.012G086600	similar to 40S ribosomal protein S30.; [ co-ortholog (1of2) of At2g19750, ]	0.8803
Potri.011G164000	similar to expressed protein in Arabidopsis thaliana; [ co-ortholog (1of2) of At1g30580, ]	0.88016
Potri.002G213500	(1 of 3) K14549 - U3 small nucleolar RNA-associated protein 15 (UTP15)	0.88003
Potri.016G075600	similar to peptidyl-prolyl cis-trans isomerase; putative; similar to cyclophilin; putative; similar to rotamase; putative; similar to cyclophilin-type; [ co-ortholog (1of2) of At2g36130, ]	0.87994
Potri.002G059700	similar to ribose-phosphate pyrophosphokinase 4; similar to phosphoribosyl diphosphate synthetase 4 (PRS4); similar to phosphoribosyl diphosphate synthase (prs4) (Arabidopsis thaliana) GI:4902472; [ co-ortholog (1of2) of At2g42910, ]	0.87994
Potri.003G080900	similar to CARBAMOYL PHOSPHATE SYNTHETASE A; [ co-ortholog (1of2) of At3g27740, ]	0.8799
Potri.002G052900	similar to RAN GTPASE ACTIVATING PROTEIN 1; [ co-ortholog (1of2) of At3g63130, ]	0.8799
Potri.004G152700	(1 of 1) PTHR35989:SF1 - MEDIATOR OF RNA POLYMERASE II TRANSCRIPTION SUBUNIT 32	0.87981
Potri.003G158000	(1 of 2) K01867 - tryptophanyl-tRNA synthetase (WARS, trpS)	0.87975
Potri.010G161300	(1 of 1) K06694 - 26S proteasome non-ATPase regulatory subunit 10 (PSMD10)	0.87975
Potri.015G097800		0.87968
Potri.012G104100	similar to ubiquitin-conjugating enzyme; putative; similar to strong similarity to ubiquitin conjugating enzyme (Lycopersicon esculentum) GI:886679; [ co-ortholog (2of2) of At5g50870, ]	0.87967
Potri.004G133800	(1 of 3) K09495 - T-complex protein 1 subunit gamma (CCT3, TRIC5)	0.87964
Potri.007G023900	AAA-type ATPase family protein; similar to AAA family ('A'TPases 'A'ssociated with diverse cellular 'A'ctivities); [ co-ortholog (1of2) of At2g18330, At4g36580, ]	0.87961
Potri.002G045100	(1 of 2) PTHR10302:SF0 - SINGLE-STRANDED DNA-BINDING PROTEIN, MITOCHONDRIAL	0.87953
Potri.007G006300	(1 of 4) K03978 - GTP-binding protein (engB)	0.87947
Potri.004G209500	(1 of 219) PF01535//PF13041 - PPR repeat (PPR) // PPR repeat family (PPR_2)	0.87946
Potri.007G134300	(1 of 219) PF01535//PF13041 - PPR repeat (PPR) // PPR repeat family (PPR_2)	0.87946
Potri.008G048800	similar to 60S ribosomal protein L35. [ORG:Euphorbia esula]; [ co-ortholog (2of2) of AAF34800, Q9M5L0, ]	0.87935
Potri.007G076900	similar to 26S proteasome regulatory subunit; similar to putative (RPN5); similar to p55 protein-like; similar to 26S proteasome regulatory subunit; similar to putative (RPN5); similar to p55 protein-like; [ co-ortholog (1of2) of At5g09900, At5g64760, ]	0.87929
Potri.010G125600	(1 of 2) PTHR31194:SF8 - ETHYLENE-RESPONSIVE TRANSCRIPTION FACTOR ERF119	0.87922
Potri.002G224700	similar to Ubiquitin-like protein SMT3.; [ ortholog of At5g55160,At4g26840,]	0.87906
Potri.005G239600	similar to expressed protein in Arabidopsis thaliana; similar to expression supported by MPSS; [ co-ortholog (1of2) of At1g19990, ]	0.87905
Potri.008G135100	similar to expressed protein in Arabidopsis thaliana; [ co-ortholog (2of3) of At1g68060, At1g24764, ]	0.87895
Potri.003G073700	(1 of 79) 2.7.10.2 - Non-specific protein-tyrosine kinase / Cytoplasmic protein tyrosine kinase	0.87893
Potri.014G044200	similar to expressed protein in Arabidopsis thaliana; [ ortholog of At2g44640,]	0.87877
Potri.001G335100	similar to expressed protein in Arabidopsis thaliana; [ ortholog of At3g27270,]	0.8787
Potri.011G046300		0.87865
Potri.011G051500	similar to pentatricopeptide (PPR) repeat-containing protein; similar to low similarity to DNA-binding protein (Triticum aestivum) GI:6958202; [ co-ortholog (1of2) of At4g21705, ]	0.87864
Potri.013G153900	(1 of 1) K17408 - small subunit ribosomal protein S29 (DAP3, MRPS29)	0.87863
Potri.013G046200	(1 of 2) PTHR33372:SF1 - CHLOROPLAST J-LIKE DOMAIN 1-CONTAINING PROTEIN	0.87861
Potri.001G440100	(1 of 2) K11086 - small nuclear ribonucleoprotein B and B' (SNRPB, SMB)	0.8786
Potri.004G082000	(1 of 50) PF00501//PF13193 - AMP-binding enzyme (AMP-binding) // AMP-binding enzyme C-terminal domain (AMP-binding_C)	0.8785
Potri.017G128900	similar to putative MYB transcription factor [Populus x canescens]. [ORG:Populus alba x Populus tremula]; [ co-ortholog (31of51) of BAA81802, BAA81803, CAD98762, BAA81811, AAN05422, ]	0.87845
Potri.008G123600	similar to protein phosphatase 2C-related; similar to PP2C-related; similar to protein phosphatase-2C GB:AAC36697 from (Mesembryanthemum crystallinum); [ ortholog of At1g68410,]	0.87845
Potri.011G022400	(1 of 2) K11147 - dehydrogenase/reductase SDR family member 4 (DHRS4)	0.87844
Potri.003G135100	lactoylglutathione lyase family protein; glyoxalase 1 family protein; [ ortholog of At5g41650,At1g64185,]	0.87841
Potri.008G146700	similar to RNA recognition motif (RRM)-containing protein; [ ortholog of At1g70200,]	0.87838
Potri.006G241800	(1 of 2) K11090 - lupus La protein (LA, SSB)	0.87835
Potri.012G085300	(1 of 2) PTHR23405:SF4 - PROTEIN MAK16 HOMOLOG	0.8783
Potri.001G348000	(1 of 1) PTHR27002:SF128 - CYSTEINE-RICH RECEPTOR-LIKE PROTEIN KINASE 42	0.87819
Potri.002G216200	(1 of 7) K10752 - histone-binding protein RBBP4 (RBBP4, HAT2, CAF1, MIS16)	0.87817
Potri.014G157800	xanthine/uracil permease family protein; [ ortholog of At2g05760,]	0.87817
Potri.001G139200	similar to pentatricopeptide (PPR) repeat-containing protein; [ ortholog of At1g52620,]	0.87813
Potri.006G220100	(1 of 2) PTHR27000:SF188 - LRR RECEPTOR-LIKE SERINE/THREONINE-PROTEIN KINASE ERECTA	0.87807
Potri.015G138200	(1 of 36) PF03634 - TCP family transcription factor (TCP)	0.87799
Potri.001G123600	similar to Probable elongation factor G; similar to mitochondrial precursor (mEF-G).; [ co-ortholog (1of2) of At1g45332, At2g45030, ]	0.87794
Potri.006G250400	similar to RAN1B. [ORG:Lotus corniculatus var. japonicus]; [ co-ortholog (2of2) of At5g55080, CAA80845, P54766, At5g55190, P54765, S46498, CAA98188, CAE46480, P38548, ]	0.87788
Potri.008G004400	similar to expressed protein in Arabidopsis thaliana; [ co-ortholog (1of2) of At3g20260, ]	0.87786
Potri.003G048100	(1 of 4) PTHR31734:SF2 - AUXIN-RESPONSIVE PROTEIN IAA18-RELATED	0.87784
Potri.004G080100	similar to septum site-determining protein (MIND); similar to MinD (Arabidopsis thaliana) GI:6759277; similar to Membrane ATPase required for correct positioning of the chloroplast division apparatus; [ ortholog of At5g24020,]	0.87782
Potri.007G028400	similar to pentatricopeptide (PPR) repeat-containing protein; similar to low similarity to fertility restorer (Petunia x hybrida) GI:22128587; [ co-ortholog (2of2) of At2g18520, At4g36680, ]	0.8778
Potri.002G168500		0.87775
Potri.001G009500		0.87767
Potri.001G117000	similar to expressed protein in Arabidopsis thaliana; [ co-ortholog (2of2) of At1g12330, ]	0.87762
Potri.007G000500	(1 of 1) PTHR31802:SF3 - 32 KDA HEAT SHOCK PROTEIN	0.87747
Potri.001G103600	similar to regulator of anthocyanin biosynthesis pathway. [ORG:Fragaria vesca subsp. vesca]; [ co-ortholog (1of2) of At1g63650, AAK33141, AAM28200, At5g41315, ]	0.8774
Potri.006G040600	similar to nucleolar essential protein-related; weakly similar to Nucleolar essential protein 1 (Essential for mitotic growth 1) (Swiss-Prot:Q06287) (Saccharomyces cerevisiae); [ co-ortholog (1of2) of At3g57000, ]	0.8774
Potri.009G045300	(1 of 3) K13179 - ATP-dependent RNA helicase DDX18/HAS1 [EC:3.6.4.13] (DDX18, HAS1)	0.87733
Potri.005G240800	(1 of 2) PF04751 - Protein of unknown function (DUF615) (DUF615)	0.8773
Potri.002G011000	similar to expressed protein in Arabidopsis thaliana; similar to expressed protein in Arabidopsis thaliana; [ co-ortholog (2of2) of At1g63610, ]	0.87725
Potri.017G075700	(1 of 219) PF01535//PF13041 - PPR repeat (PPR) // PPR repeat family (PPR_2)	0.87724
Potri.018G128300	similar to ACTIN-RELATED PROTEIN 6; [ ortholog of At3g33520,]	0.87722
Potri.019G091000	(1 of 219) PF01535//PF13041 - PPR repeat (PPR) // PPR repeat family (PPR_2)	0.87718
Potri.014G014900	similar to transducin-related; similar to WD-40 repeat protein-related; similar to related to KIAA1988 protein (GI:18916910) (Homo sapiens); [ co-ortholog (2of3) of At1g27470, At4g07410, ]	0.87711
Potri.007G019100	(1 of 1) PTHR24089:SF321 - GM03767P	0.87707
Potri.003G168300	similar to expressed protein in Arabidopsis thaliana; [ co-ortholog (2of2) of At5g13100, ]	0.87701
Potri.002G095300	similar to expressed protein in Arabidopsis thaliana; [ co-ortholog (2of2) of At1g78150, ]	0.87701
Potri.005G086800	similar to expressed protein in Arabidopsis thaliana; [ co-ortholog (2of2) of At4g39380, ]	0.87701
Potri.001G029400	(1 of 15) PTHR13068//PTHR13068:SF20 - CGI-12 PROTEIN-RELATED // SUBFAMILY NOT NAMED	0.87698
Potri.009G166100	similar to expressed protein in Arabidopsis thaliana; similar to unknown protein F4L23.24 Arabidopsis thaliana chromosome II BAC F4L23; similar to PID:g2583136; [ co-ortholog (1of2) of At4g38280, At2g45250, ]	0.87697
Potri.003G145700	(1 of 1) 4.1.2.53 - 2-keto-3-deoxy-L-rhamnonate aldolase / KDR aldolase	0.87694
Potri.015G020400	(1 of 7) PTHR23092:SF19 - NUCLEOTIDYLTRANSFERASE	0.87685
Potri.010G218800	(1 of 9) K03231 - elongation factor 1-alpha (EEF1A)	0.87676
Potri.015G132500	similar to expressed protein in Arabidopsis thaliana; [ co-ortholog (1of2) of At5g51720, ]	0.87673
Potri.017G001900	(1 of 2) K00215 - 4-hydroxy-tetrahydrodipicolinate reductase (dapB)	0.87672
Potri.005G148400	(1 of 3) PTHR32467:SF11 - AP2-LIKE ETHYLENE-RESPONSIVE TRANSCRIPTION FACTOR ANT	0.87672
Potri.002G134400	similar to expressed protein in Arabidopsis thaliana; [ co-ortholog (1of2) of At1g75120, At1g75110, At1g19360, ]	0.87658
Potri.013G159700	(1 of 2) PF02939 - UcrQ family (UcrQ)	0.87649
Potri.017G038300	(1 of 70) PTHR22763 - RING ZINC FINGER PROTEIN	0.87645
Potri.017G115400	similar to 40S ribosomal protein S7 (RPS7C); similar to 40S ribosomal protein S7 homolog - Brassica oleracea; similar to EMBL:AF144752; [ co-ortholog (3of4) of At3g02560, At5g16130, ]	0.87643
Potri.013G032300	(1 of 2) K14565 - nucleolar protein 58 (NOP58)	0.87642
Potri.001G338200	(1 of 1) K07556 - ATP synthase mitochondrial F1 complex assembly factor 2 (ATPeAF2, ATPAF2, ATP12)	0.87634
Potri.001G101100	(M=31) PF04749 - PLAC8 family	0.87634
Potri.006G263100	armadillo/beta-catenin repeat family protein; [ ortholog of At2g25130,At4g31890,]	0.87631
Potri.001G071700	(1 of 1) PTHR12197:SF138 - SET AND MYND DOMAIN-CONTAINING PROTEIN DDB_G0292140	0.87629
Potri.001G024500	similar to brix domain-containing protein; similar to Small nucleolar ribonucleoprotein protein involved in ribosomal RNA processing. Located in nucleolus and cajal bodies.; [ co-ortholog (2of2) of At1g63780, ]	0.87619
Potri.010G051700	similar to T-complex protein 1; similar to epsilon subunit (TCP-1-epsilon) (CCT-epsilon).; [ co-ortholog (2of2) of At1g24510, ]	0.87616
Potri.005G108800	(1 of 1) PTHR12202:SF0 - PROTEIN F58B3.4	0.87613
Potri.016G014100	(1 of 12) PTHR11926:SF242 - UDP-GLYCOSYLTRANSFERASE 71B2-RELATED	0.8761
Potri.004G237000	(1 of 16) PF01535//PF13041//PF13812//PF14432 - PPR repeat (PPR) // PPR repeat family (PPR_2) // Pentatricopeptide repeat domain (PPR_3) // DYW family of nucleic acid deaminases (DYW_deaminase)	0.87594
Potri.007G036200	(1 of 1) PTHR31169:SF7 - ZINC-FINGER DOMAIN OF MONOAMINE-OXIDASE A REPRESSOR R1	0.87594
Potri.013G026700	similar to expressed protein in Arabidopsis thaliana; similar to CG6949 - Drosophila melanogaster; similar to EMBL:AE003739; [ ortholog of At5g27390,]	0.87591
Potri.013G058800	similar to PHD finger protein-related; similar to low similarity to PHD-finger domain containing protein; similar to PHD finger protein-related; similar to low similarity to PHD-finger domain containing protein; similar to PHD finger protein-related; simi	0.87576
Potri.001G235400	similar to expressed protein in Arabidopsis thaliana; [ ortholog of At5g59770,]	0.87575
Potri.002G203600	(1 of 2) PTHR10501:SF17 - U1 SMALL NUCLEAR RIBONUCLEOPROTEIN A	0.87573
Potri.003G070400	similar to COP1-interacting protein-related; similar to COP1-Interacting Protein 7 (CIP7) (GI:3327870) (Arabidopsis thaliana); [ co-ortholog (1of2) of At1g72410, At1g17360, ]	0.87563
Potri.002G164800	(1 of 1) K17427 - large subunit ribosomal protein L46 (MRPL46)	0.87562
Potri.017G014500	(1 of 2) PTHR33156:SF2 - NUCLEAR FUSION DEFECTIVE 6	0.87552
Potri.001G248400	similar to expressed protein in Arabidopsis thaliana; [ co-ortholog (2of2) of At5g58930, At3g46990, ]	0.87548
Potri.002G099700	similar to serine/threonine protein kinase; putative; similar to serine/threonine protein kinase; putative; [ co-ortholog (1of2) of At1g78290, ]	0.87542
Potri.010G076900	similar to ribosomal S15 protein. [ORG:Retama raetam]; [ ortholog of At1g04270,At5g09490,At5g09510,AAL32040,At5g63070,]	0.87539
Potri.006G126200	(1 of 1) PTHR10741:SF2 - TRANSLIN	0.87535
Potri.008G085800	importin beta-2 subunit family protein; similar to low similarity to importin 4 GI:18700635 from (Homo sapiens); [ co-ortholog (1of2) of At4g27640, ]	0.87532
Potri.012G044600	(1 of 2) PTHR27008:SF19 - INACTIVE RECEPTOR KINASE RLK902-RELATED	0.87532
Potri.004G063400	(1 of 5) K02882 - large subunit ribosomal protein L18Ae (RP-L18Ae, RPL18A)	0.87531
Potri.002G014100	(1 of 3) PTHR33101:SF6 - ROP GUANINE NUCLEOTIDE EXCHANGE FACTOR 1	0.87525
Potri.009G065500	similar to GAMETOPHYTIC FACTOR 2; [ co-ortholog (2of2) of At5g48030, ]	0.87521
Potri.018G140200	(1 of 2) PTHR23216 - NUCLEOLAR AND COILED-BODY PHOSPHOPROTEIN 1	0.87521
Potri.008G121400	(1 of 1) PTHR24015:SF469 - PENTATRICOPEPTIDE REPEAT-CONTAINING PROTEIN	0.87503
Potri.004G087100	(1 of 2) PTHR22904:SF373 - PROTEIN TIC 40, CHLOROPLASTIC	0.87503
Potri.015G078500	(1 of 1) K14559 - U3 small nucleolar RNA-associated protein MPP10 (MPP10)	0.87503
Potri.006G105700	similar to pentatricopeptide (PPR) repeat-containing protein; [ co-ortholog (2of3) of At3g08820, ]	0.87494
Potri.018G092700	(1 of 12) K11254 - histone H4 (H4)	0.8749
Potri.010G250900	similar to 60S ribosomal protein L7-2.; [ co-ortholog (2of2) of At2g01250, At3g13580, At2g44120, ]	0.87488
Potri.003G104700	(1 of 1) K02684 - DNA primase small subunit (PRI1)	0.87486
Potri.012G061100	peptidyl-tRNA hydrolase family protein; [ ortholog of At1g18440,]	0.87484
Potri.015G071700	similar to 40S ribosomal protein S3 (RPS3C); [ co-ortholog (3of5) of At3g53870, At5g35530, At2g31610, ]	0.87483
Potri.011G140400	(1 of 21) PTHR11260//PTHR11260:SF230 - GLUTATHIONE S-TRANSFERASE, GST, SUPERFAMILY, GST DOMAIN CONTAINING // SUBFAMILY NOT NAMED	0.8748
Potri.007G071800	(1 of 3) K02929 - large subunit ribosomal protein L44e (RP-L44e, RPL44)	0.87475
Potri.019G126800		0.8747
Potri.013G116700	similar to mitochondrial transcription termination factor-related; similar to mTERF-related; [ ortholog of At2g44020,]	0.87468
Potri.012G133000	(1 of 1) PTHR11945:SF208 - MADS-BOX PROTEIN SOC1	0.87465
Potri.018G029900	zinc finger (Ran-binding) family protein; [ co-ortholog (2of2) of At5g25490, ]	0.87457
Potri.014G145600	similar to expressed protein in Arabidopsis thaliana; [ co-ortholog (2of2) of At2g31410, ]	0.87456
Potri.013G058400	Gar1 RNA-binding region family protein; [ co-ortholog (1of2) of At5g18180, At3g03920, ]	0.8744
Potri.013G115400	similar to PROTEIN TYROSINE PHOSPHATASE 1; [ ortholog of At1g71860,]	0.87438
Potri.001G360300	(1 of 2) PTHR14110:SF1 - MITOCHONDRIAL IMPORT INNER MEMBRANE TRANSLOCASE SUBUNIT TIM22-2-RELATED	0.87437
Potri.003G221200	similar to expressed protein in Arabidopsis thaliana; [ co-ortholog (1of3) of At3g13510, At1g55360, At5g56530, ]	0.8742
Potri.012G069900	(1 of 3) PTHR32295:SF14 - PROTEIN IQ-DOMAIN 31-RELATED	0.87419
Potri.019G055200	(1 of 3) PTHR11073:SF6 - CALRETICULIN-3	0.87418
Potri.008G078400	(1 of 2) K12625 - U6 snRNA-associated Sm-like protein LSm6 (LSM6)	0.87406
Potri.008G060000	similar to eukaryotic translation initiation factor 3G; putative; similar to eIF3g; putative; similar to eukaryotic translation initiation factor 3g (Arabidopsis thaliana) GI:12407751; [ co-ortholog (1of2) of At3g11400, At5g06000, ]	0.87402
Potri.015G011500	(1 of 2) K15902 - EKC/KEOPS complex subunit PCC1/LAGE3 (PCC1, LAGE3)	0.87387
Potri.005G038000	(1 of 11) PF06364 - Protein of unknown function (DUF1068) (DUF1068)	0.87381
Potri.006G039600	(1 of 13) PF01535//PF13812 - PPR repeat (PPR) // Pentatricopeptide repeat domain (PPR_3)	0.87379
Potri.016G038500	(1 of 1) PTHR10535:SF2 - DNA-DIRECTED RNA POLYMERASE V SUBUNIT 5A-RELATED	0.87378
Potri.008G214300	similar to phosphate translocator-related; similar to low similarity to phosphoenolpyruvate/phosphate translocator precursor (Mesembryanthemum crystallinum) GI:9295275; similar to SP|P52178 Triose phosphate/phosphate translocator; similar to non-green pla	0.8737
Potri.009G090000	(1 of 5) K02980 - small subunit ribosomal protein S29e (RP-S29e, RPS29)	0.87367
Potri.008G029900	(1 of 13) K11252 - histone H2B (H2B)	0.87366
Potri.004G154800	similar to expressed protein in Arabidopsis thaliana; similar to expressed protein in Arabidopsis thaliana; [ co-ortholog (2of2) of At4g39300, ]	0.87351
Potri.002G167800	(1 of 2) K10389 - tubulin gamma (TUBG)	0.87345
Potri.001G072800	similar to outer membrane protein. [ORG:Pisum sativum]; [ co-ortholog (1of2) of At4g09080, At1g35860, CAA58720, AAA53275, S55344, At3g46740, At1g35880, ]	0.87343
Potri.018G091300	similar to expressed protein in Arabidopsis thaliana; similar to low similarity to nucleic acid binding protein (Homo sapiens) GI:431953; [ co-ortholog (1of2) of At5g57370, ]	0.87332
Potri.001G126300	similar to expressed protein in Arabidopsis thaliana; [ co-ortholog (1of2) of At4g25170, ]	0.87319
Potri.010G216300	(1 of 3) KOG2861 - Uncharacterized conserved protein	0.87319
Potri.003G204900	(1 of 2) PTHR12815:SF7 - OUTER ENVELOPE PROTEIN 80, CHLOROPLASTIC	0.87304
Potri.010G150900	(1 of 13) PF07876 - Stress responsive A/B Barrel Domain (Dabb)	0.87304
Potri.006G195400	(1 of 4) K02889 - large subunit ribosomal protein L21e (RP-L21e, RPL21)	0.87304
Potri.006G052400	similar to 40S ribosomal protein S2.; [ co-ortholog (2of2) of At2g41840, ]	0.8727
Potri.002G019500	similar to RAC-like GTP binding protein ARAC4 (GTPase protein ROP2).; [ ortholog of At1g20090,At1g75840,]	0.87269
Potri.005G051200	similar to 40S ribosomal protein S3A (RPS3aA); similar to 40S ribosomal protein S3A (S phase specific protein GBIS289) GB:P49396 (Brassica rapa); [ ortholog of At4g34670,At3g04840,]	0.87266
Potri.002G004100	similar to cinnamoyl-CoA reductase family; similar to cinnamoyl-CoA reductase from Pinus taeda (GI:17978649); similar to Eucalyptus gunnii (GI:2058311); [ ortholog of At2g33590,At2g33600,]	0.87259
Potri.002G014400	(1 of 3) 4.2.1.70//5.4.99.12 - Pseudouridylate synthase / Uracil hydrolyase // tRNA pseudouridine(38-40) synthase / tRNA pseudouridylate synthase I	0.87251
Potri.001G047600	mitochondrial glycoprotein family protein; MAM33 family protein; similar to SUAPRGA1 (Emericella nidulans) GI:6562379; [ ortholog of At1g15870,At1g80720,]	0.8725
Potri.006G209500	similar to expressed protein in Arabidopsis thaliana; similar to DUF584; [ co-ortholog (2of2) of At3g15040, ]	0.87247
Potri.001G321700	similar to pentatricopeptide (PPR) repeat-containing protein; [ ortholog of At4g14050,]	0.87236
Potri.003G031600	(1 of 79) PF01535//PF13041//PF14432 - PPR repeat (PPR) // PPR repeat family (PPR_2) // DYW family of nucleic acid deaminases (DYW_deaminase)	0.87229
Potri.008G178400	(1 of 1) 1.14.13.20 - 2,4-dichlorophenol 6-monooxygenase / 2,4-dichlorophenol hydroxylase	0.87225
Potri.001G118200	(1 of 1) PTHR10638:SF38 - PRIMARY AMINE OXIDASE	0.8722
Potri.018G092200	(1 of 1) K11098 - small nuclear ribonucleoprotein F (SNRPF, SMF)	0.87211
Potri.006G071500	(1 of 2) PTHR32285:SF8 - PROTEIN TRICHOME BIREFRINGENCE-LIKE 5	0.87209
Potri.014G121800	(1 of 1) PF00488//PF01624//PF05192 - MutS domain V (MutS_V) // MutS domain I (MutS_I) // MutS domain III (MutS_III)	0.87206
Potri.008G145000		0.87202
Potri.001G343700	(1 of 1) PTHR31426:SF4 - GENOMIC DNA, CHROMOSOME 3, P1 CLONE: MMJ24	0.872
Potri.002G111900	(1 of 3) PTHR11588:SF101 - TUBULIN ALPHA-2 CHAIN-RELATED	0.87196
Potri.013G132100	similar to DTW domain-containing protein; similar to DTW domain-containing protein; [ ortholog of At1g03687,]	0.87194
Potri.004G205200	similar to expressed protein in Arabidopsis thaliana; similar to unknown protein F4L23.24 Arabidopsis thaliana chromosome II BAC F4L23; similar to PID:g2583136; [ co-ortholog (2of2) of At4g38280, At2g45250, ]	0.8719
Potri.007G055900	(1 of 3) K02898 - large subunit ribosomal protein L26e (RP-L26e, RPL26)	0.8719
Potri.002G110900	similar to zinc finger (GATA type) protein ZIM (ZIM); similar to zinc-finger protein expressed in Inflorescence Meristem; similar to ZIM gi:8918533 from (Arabidopsis thaliana); similar to zinc finger (GATA type) protein ZIM (ZIM); similar to zinc-finger p	0.87184
Potri.001G333800	similar to Expressed protein in Arabidopsis thaliana; similar to expressed protein in Arabidopsis thaliana; similar to expressed protein in Arabidopsis thaliana; similar to expressed protein in Arabidopsis thaliana; similar to expressed protein in Arabido	0.87182
Potri.014G129900	(1 of 4) K12890 - splicing factor, arginine/serine-rich 1/9 (SFRS1_9)	0.87174
Potri.010G007200	(1 of 1) PTHR31346:SF1 - MULTIPLE ORGANELLAR RNA EDITING FACTOR 3	0.87169
Potri.004G063300	similar to 60S ribosomal protein L18a-1.; [ co-ortholog (3of8) of At1g29965, At2g34480, ]	0.87168
Potri.017G091100	similar to calmodulin-binding protein-related; [ ortholog of At3g29310,]	0.87166
Potri.003G107900	(1 of 3) PTHR24006:SF524 - UBIQUITIN CARBOXYL-TERMINAL HYDROLASE 21	0.87166
Potri.009G061700	similar to Imidazole glycerol phosphate synthase hisHF; similar to chloroplast precursor (IGP synthase) (ImGP synthase) (IGPS) [Includes: Glutamine amidotransferase (EC 2.4.2.-); similar to Cyclase (EC 4.1.3.-)].; [ co-ortholog (2of2) of At4g26900, ]	0.87163
Potri.001G398900	(1 of 3) PTHR36404:SF1 - PROTEIN EMBRYO DEFECTIVE 2737	0.87158
Potri.004G212600	(1 of 2) PTHR27001:SF78 - RECEPTOR-LIKE SERINE/THREONINE-PROTEIN KINASE NCRK	0.87157
Potri.011G130300	similar to RNA-binding protein; putative; similar to SP|P10979|Glycine rich-RNA binding-; similar to abscisic acid-inducible protein {Zea mays}; [ co-ortholog (1of2) of At2g37510, ]	0.87151
Potri.013G029300	similar to expressed protein in Arabidopsis thaliana; [ ortholog of At1g08845,]	0.87132
Potri.005G152200	similar to leucine zipper factor-related; similar to charged amino acid rich leucine zipper factor-1 (GI:12061569) {{Mus musculus}}; similar to leucine zipper factor-related; similar to charged amino acid rich leucine zipper factor-1 (GI:12061569) {{Mus m	0.87127
Potri.001G470200	(1 of 7) PTHR22950:SF228 - AMINO ACID PERMEASE 7-RELATED	0.87127
Potri.004G235300	(1 of 1) PF03980 - Nnf1 (Nnf1)	0.8712
Potri.016G067200	dihydroneopterin aldolase family protein; similar to SP|O33725|Dihydroneopterin aldolase EC (4 1.2.25.DHNA) ({Streptococcus) {pyogenes} ; dihydroneopterin aldolase family protein; similar to SP|O3372|; [ ortholog of At3g11750,At3g21730,At5g62980,]	0.87114
Potri.001G319900	(1 of 306) PF00076 - RNA recognition motif. (a.k.a. RRM, RBD, or RNP domain) (RRM_1)	0.87107
Potri.007G035900	(1 of 1) PTHR11757:SF6 - PROLYL OLIGOPEPTIDASE FAMILY PROTEIN	0.871
Potri.009G079900	(1 of 1) K02331 - DNA polymerase phi [EC:2.7.7.7] (POL5, MYBBP1A)	0.87097
Potri.T130400	similar to expressed protein in Arabidopsis thaliana; [ co-ortholog (1of2) of At4g31360, At2g24440, ]	0.87091
Potri.006G151800	similar to WD-40 repeat protein MSI4.; [ co-ortholog (1of4) of At2g19520, At4g29730, ]	0.87091
Potri.015G064300	similar to expressed protein in Arabidopsis thaliana; [ ortholog of At1g18850,]	0.8707
Potri.001G048500	(1 of 1970) 2.7.11.1 - Non-specific serine/threonine protein kinase / Threonine-specific protein kinase	0.87069
Potri.011G032500	(1 of 219) PF01535//PF13041 - PPR repeat (PPR) // PPR repeat family (PPR_2)	0.87069
Potri.009G136900	similar to 26S proteasome regulatory subunit S3; similar to putative (RPN3); similar to SP:Q06364 from (Daucus carota); [ co-ortholog (1of3) of At1g20200, ]	0.87063
Potri.001G378500	similar to CATIONIC AMINO ACID TRANSPORTER 8; [ co-ortholog (1of3) of At1g17120, ]	0.87063
Potri.015G028900	(1 of 2) PTHR24320:SF73 - OXIDOREDUCTASE FEY3-RELATED	0.87062
Potri.003G155000	similar to expressed protein in Arabidopsis thaliana; similar to unknown protein (ref|NP_011731|1.; [ ortholog of At5g44710,]	0.87061
Potri.018G089400	(1 of 12) PTHR22835//PTHR22835:SF157 - ZINC FINGER FYVE DOMAIN CONTAINING PROTEIN // SUBFAMILY NOT NAMED	0.8705
Potri.002G135600	similar to Acyl carrier protein; similar to mitochondrial precursor (ACP) (NADH-ubiquinone oxidoreductase 9.6 kDa subunit) (MtACP-1).; [ co-ortholog (1of2) of At2g44620, ]	0.87045
Potri.003G114700	(1 of 1) PTHR35744:SF2 - C2H2 TYPE ZINC FINGER PROTEIN	0.87042
Potri.001G129700	similar to KOW domain-containing protein; similar to D111/G-patch domain-containing protein; [ co-ortholog (1of2) of At1g33520, At4g25020, ]	0.8704
Potri.008G062400	(1 of 3) 2.4.1.323 - 7-deoxyloganetic acid glucosyltransferase	0.8704
Potri.015G096100	(1 of 1) K07178 - RIO kinase 1 (RIOK1)	0.87038
Potri.013G043000	(1 of 2) PTHR10288//PTHR10288:SF155 - KH DOMAIN CONTAINING RNA BINDING PROTEIN // SUBFAMILY NOT NAMED	0.87037
Potri.008G060500	(1 of 2) PTHR11062//PTHR11062:SF109 - EXOSTOSIN HEPARAN SULFATE GLYCOSYLTRANSFERASE -RELATED // SUBFAMILY NOT NAMED	0.87032
Potri.006G245200	(1 of 25) PF04570 - zinc-finger of the FCS-type, C2-C2 (zf-FLZ)	0.87031
Potri.001G465800	leucine-rich repeat family protein; [ co-ortholog (2of2) of At4g20940, ]	0.8703
Potri.009G148500	(1 of 2) PTHR10792:SF8 - RIBOSOME BIOGENESIS PROTEIN RLP24-RELATED	0.87027
Potri.001G125200	KRR1 family protein; [ ortholog of At3g24080,]	0.87023
Potri.002G099800	similar to 14-3-3 protein 32kDa endonuclease. [ORG:Cucurbita pepo]; [ co-ortholog (2of2) of At4g09000, At1g78300, 2107305A, CAB42546, P42653, AAA85817, At1g35160, CAA88415, CAA53700, ]	0.87013
Potri.002G171300	(1 of 1) PTHR31446:SF4 - ACID PHOSPHATASE/VANADIUM-DEPENDENT HALOPEROXIDASE-RELATED PROTEIN	0.8701
Potri.003G089500	(1 of 2) PTHR13832:SF340 - PROTEIN PHOSPHATASE 2C 29	0.87008
Potri.012G038600	similar to expressed protein in Arabidopsis thaliana; [ ortholog of At4g17010,]	0.87001
Potri.012G019900	(1 of 4) PTHR22849//PTHR22849:SF37 - WDSAM1 PROTEIN // SUBFAMILY NOT NAMED	0.86998
Potri.005G072700	(1 of 5) K02991 - small subunit ribosomal protein S6e (RP-S6e, RPS6)	0.86994
Potri.006G244500	similar to pentatricopeptide (PPR) repeat-containing protein; [ ortholog of At3g15130,]	0.86983
Potri.016G063400	(1 of 1) PTHR24015:SF644 - PENTATRICOPEPTIDE REPEAT-CONTAINING PROTEIN	0.86983
Potri.001G274300	similar to 10 kDa chaperonin (Protein CPN10) (Protein groES).; [ co-ortholog (1of2) of At1g14980, ]	0.8698
Potri.001G218300	similar to expressed protein in Arabidopsis thaliana; [ co-ortholog (2of2) of At2g27260, ]	0.8698
Potri.001G114800	similar to expressed protein in Arabidopsis thaliana; [ ortholog of At4g22830,]	0.86979
Potri.009G030500	similar to epsin N-terminal homology (ENTH) domain-containing protein; similar to clathrin assembly protein-related; similar to Chain A Of The Epsin N-Terminal Homology (Enth) Domain (GI:8569264) (R; [ co-ortholog (1of2) of At3g46540, ]	0.86973
Potri.014G058500	similar to t-complex polypeptide 1. [ORG:Bruguiera sexangula]; [ co-ortholog (1of2) of BAC22124, At3g20050, ]	0.86972
Potri.005G003600	similar to hypothetical protein; [ co-ortholog (1of2) of At5g26770, At1g09470, At1g09483, At3g05830, ]	0.86956
Potri.018G037300	(1 of 1) PTHR22936//PTHR22936:SF32 - RHOMBOID-RELATED // SUBFAMILY NOT NAMED	0.86953
Potri.002G026400	(1 of 4) PTHR22870:SF195 - REGULATOR OF CHROMOSOME CONDENSATION (RCC1) FAMILY PROTEIN	0.86949
Potri.010G233400	similar to expressed protein in Arabidopsis thaliana; [ ortholog of At3g52230,]	0.86947
Potri.010G099900	similar to unknown protein (At2g02050) mRNA; similar to NADH-ubiquinone oxidoreductase B18 subunit; putative; similar to NADH-ubiquinone oxidoreductase B18 subunit (EC 1.6.5.3) (EC 1.6.99; [ co-ortholog (1of2) of At2g02050, ]	0.86943
Potri.018G145900	similar to 20S proteasome beta subunit A (PBA1) (PRCD); similar to cDNA proteasome subunit prcd GI:2511593; similar to 20S proteasome subunit PBA1 (PBA1) mRNA; [ co-ortholog (1of2) of At4g31300, ]	0.86937
Potri.002G083400	similar to expressed protein in Arabidopsis thaliana; [ co-ortholog (1of2) of At1g77580, At1g21810, ]	0.86935
Potri.004G173500	(1 of 1) PTHR11071//PTHR11071:SF248 - PEPTIDYL-PROLYL CIS-TRANS ISOMERASE // SUBFAMILY NOT NAMED	0.86917
Potri.014G140000	(1 of 1) PTHR33450:SF5 - EMB	0.86916
Potri.016G109200	(1 of 61) PF00139 - Legume lectin domain (Lectin_legB)	0.8691
Potri.T147800	(1 of 2) K18171 - COX assembly mitochondrial protein 1 (CMC1)	0.86904
Potri.017G124800	(1 of 2) 5.3.1.16 - 1-(5-phosphoribosyl)-5- ((5-phosphoribosylamino)methylideneamino)imidazole-4-carboxamide isomerase / Phosphoribosylformimino-5-aminoimidazole carboxamide ribotide isomerase	0.869
Potri.006G258700		0.86897
Potri.014G080500	similar to Probable phosphomannomutase (EC 5.4.2.8) (PMM).; [ ortholog of At2g45790,]	0.86893
Potri.019G053100		0.8689
Potri.001G186200	similar to expressed protein in Arabidopsis thaliana; [ co-ortholog (1of2) of At3g16200, ]	0.86885
Potri.002G105600	(1 of 8) PTHR11945:SF179 - MADS-BOX PROTEIN SVP	0.86881
Potri.011G157300	short-chain dehydrogenase/reductase (SDR) family protein; [ co-ortholog (1of2) of At4g20760, ]	0.86868
Potri.016G079800	(1 of 5) K02893 - large subunit ribosomal protein L23Ae (RP-L23Ae, RPL23A)	0.86861
Potri.002G064900		0.86849
Potri.011G098300	similar to PHABULOSA; [ co-ortholog (2of2) of At2g34710, At1g30490, ]	0.86842
Potri.009G044700	similar to pentatricopeptide (PPR) repeat-containing protein; [ ortholog of At2g29760,]	0.8684
Potri.010G222700	similar to putative aquaporin. [ORG:Ricinus communis]; [ ortholog of At3g54820,CAE53876,At2g39010,]	0.86833
Potri.016G062800	similar to hypothetical protein; [ co-ortholog (1of2) of At5g03500, At5g53700, At5g03220, At5g03480, ]	0.86832
Potri.011G122700	similar to Expressed protein in Arabidopsis thaliana; [ co-ortholog (2of4) of At4g27435, At3g15480, At1g52910, ]	0.86819
Potri.005G206300	similar to 40S ribosomal protein S12-1.; [ co-ortholog (2of2) of At2g32060, At1g15930, ]	0.86812
Potri.010G012700	similar to 60S ribosomal protein L22-1.; [ co-ortholog (3of5) of At1g02830, At3g05560, At5g27770, ]	0.86807
Potri.005G079900	(1 of 1) PTHR13683:SF303 - ASPARTIC PROTEINASE-LIKE PROTEIN 1	0.868
Potri.001G116500	similar to STEROL-4ALPHA-METHYL OXIDASE 1-1; [ co-ortholog (2of2) of At4g12110, At4g22756, At4g22753, ]	0.86795
Potri.008G053300	(1 of 3) PF10215 - Oligosaccaryltransferase (Ost4)	0.86789
Potri.001G087600	(1 of 8) K01177 - beta-amylase (E3.2.1.2)	0.86788
Potri.005G194500	similar to ARABIDOPSIS RIBOSOMAL PROTEIN 1; [ co-ortholog (1of2) of At1g43170, ]	0.86783
Potri.006G257800		0.8678
Potri.010G147600	(1 of 2) PTHR12409 - PREFOLDIN SUBUNIT 3	0.86778
Potri.001G208700	similar to expressed protein in Arabidopsis thaliana; weakly similar to retinoblastoma-associated protein HEC (Homo sapiens) GI:2501873; [ ortholog of At3g54630,]	0.86776
Potri.003G075900	(1 of 2) PTHR11527//PTHR11527:SF137 - SMALL HEAT-SHOCK PROTEIN HSP20 FAMILY // SUBFAMILY NOT NAMED	0.8677
Potri.004G058400	similar to Expressed protein in Arabidopsis thaliana; [ ortholog of At1g73177,]	0.86769
Potri.017G007700	(1 of 14) PTHR13691 - RIBOSOMAL PROTEIN L2	0.86767
Potri.003G180700	similar to 60S ribosomal protein L7 (RPL7A); similar to ribosomal protein L7 GB:AAA03081 GI:307388 from (Homo sapiens); [ co-ortholog (2of2) of At1g80750, ]	0.86766
Potri.008G106200	(1 of 1) PTHR21561:SF12 - INO80 COMPLEX SUBUNIT B	0.86764
Potri.014G029600	(1 of 4) PF08553 - VID27 cytoplasmic protein (VID27)	0.86762
Potri.010G091100	similar to RAN GTPASE ACTIVATING PROTEIN 2; [ ortholog of At3g06000,At5g19320,]	0.86761
Potri.006G104500	macrophage migration inhibitory factor family protein; MIF family protein; [ co-ortholog (3of3) of At5g01650, ]	0.86761
Potri.009G014500	similar to class III HD-Zip protein. [ORG:Populus alba x Populus tremula]; [ co-ortholog (1of6) of AAS77254, ]	0.86758
Potri.001G343100	(1 of 1) K03177 - tRNA pseudouridine55 synthase [EC:5.4.99.25] (truB, PUS4, TRUB1)	0.86757
Potri.001G125000	(1 of 2) K06674 - structural maintenance of chromosome 2 (SMC2)	0.86756
Potri.013G104200	(1 of 1) PTHR10996:SF108 - D-ISOMER SPECIFIC 2-HYDROXYACID DEHYDROGENASE-LIKE PROTEIN	0.86747
Potri.005G181300	similar to replication factor C 37 kDa; putative; similar to SWISS-PROT:P35249 activator 1 37 kDa subunit (Replication factor C 37 kDa subunit; similar to A1 37 kDa subunit; similar to RF-C 37 kDa subunit; similar to RFC37) (Homo sapiens); similar to AAA	0.8674
Potri.006G070700	(1 of 2) PTHR21338 - MITOCHONDRIAL RIBOSOMAL PROTEIN L41	0.86736
Potri.009G105500	(1 of 1) K13220 - WW domain-binding protein 4 (WBP4, FBP21)	0.86733
Potri.007G112300	(1 of 2) KOG2983 - Uncharacterized conserved protein	0.86727
Potri.018G006900	(1 of 1) KOG3278 - Mitochondrial/chloroplast ribosomal protein L28	0.86726
Potri.012G094200	(1 of 2) PTHR34466:SF2 - GENOMIC DNA, CHROMOSOME 5, P1 CLONE:MXI22	0.86725
Potri.T161400	(1 of 4) K17771 - mitochondrial import receptor subunit TOM7 (TOM7)	0.8672
Potri.001G193500	similar to embryo-specific protein-related; weakly similar to embryo-specific protein 3 (GI:3335171) (Arabidopsis thaliana); [ co-ortholog (2of3) of At5g62200, ]	0.8672
Potri.002G135300	similar to malate oxidoreductase; putative; similar to NAD-dependent malic enzyme 62 kDa isoform; similar to mitochondrial precursor (EC 1.1.1.39) (NAD-ME) (SP:P37221) {Solanum tuberosum}; [ ortholog of At2g13560,]	0.8672
Potri.010G248900	(1 of 2) K01866 - tyrosyl-tRNA synthetase (YARS, tyrS)	0.86719
Potri.018G049100	similar to 40S ribosomal protein S3 (RPS3C); [ co-ortholog (1of5) of At3g53870, At5g35530, At2g31610, ]	0.86716
Potri.013G127400	similar to hypothetical protein; [ ortholog of At1g05740,At1g05730,At2g31725,]	0.86714
Potri.006G069300	(1 of 2) PTHR22957//PTHR22957:SF288 - TBC1 DOMAIN FAMILY MEMBER GTPASE-ACTIVATING PROTEIN // SUBFAMILY NOT NAMED	0.86711
Potri.008G036600	(1 of 2) PTHR31476:SF13 - GROUP II INTRON SPLICING PROTEIN WTF9	0.86708
Potri.007G081300	(1 of 3) PTHR23079:SF13 - RNA-DEPENDENT RNA POLYMERASE 3-RELATED	0.86706
Potri.013G103400	(1 of 4) PTHR23359:SF72 - ADENYLATE KINASE FAMILY PROTEIN	0.86703
Potri.008G038100	similar to putative adenosine kinase. [ORG:Populus alba x Populus tremula]; [ co-ortholog (2of2) of AAS00533, CAD31841, At5g03300, At3g09820, AAS00532, ]	0.86701
Potri.005G051400	(1 of 1) 5.4.99.27 - tRNA pseudouridine(13) synthase / tRNA Psi(13) synthase	0.86689
Potri.014G037000	similar to unknown. [ORG:Euphorbia esula]; [ co-ortholog (1of2) of AAF34768, ]	0.86685
Potri.007G013500	similar to histone H4; similar to histone H4 from Lycopersicon esculentum GI:297150; similar to Lolium temulentum SP|P02308; similar to Acropora formosa GI:455652; similar to Citrus jambhiri GI:16797797; [ ortholog of At5g59970,]	0.86682
Potri.016G127700	SEC14 cytosolic factor family protein; phosphoglyceride transfer family protein; similar to polyphosphoinositide binding protein Ssh2p (GI:2739046) {{Glycine max}}; similar to N-terminus; [ ortholog of At3g51670,]	0.86682
Potri.001G299200	(1 of 14) PF05347 - Complex 1 protein (LYR family) (Complex1_LYR)	0.86682
Potri.003G064100	transcription initiation factor IID (TFIID) subunit A family protein; similar to SP|Q16514|Transcription initiation factor TFIID 20 15/kDa subunits TAFII (20-TAFII/15-{Homo) {sapiens} ; [ co-ortholog (1of2) of At1g17440, ]	0.8667
Potri.009G122500	(1 of 1) PTHR31846:SF14 - RNA-BINDING CRS1 / YHBY (CRM) DOMAIN PROTEIN	0.86666
Potri.006G077100	similar to metaxin-related; similar to 1 transmembrane domain containing protein; similar to Metaxin 1 (component of a preprotein import complex) (Swiss-Prot:P47802) (Mus musculus); [ co-ortholog (1of2) of At2g19080, ]	0.8666
Potri.006G247500	similar to expressed protein in Arabidopsis thaliana; [ co-ortholog (2of2) of At4g32570, ]	0.86659
Potri.005G214300	(1 of 24) PF06200 - tify domain (tify)	0.86655
Potri.007G001500	(1 of 1) K13175 - THO complex subunit 6 (THOC6)	0.86645
Potri.018G021600	(1 of 3) PTHR10826//PTHR10826:SF14 - COMPLEMENT COMPONENT 1 // SUBFAMILY NOT NAMED	0.86635
Potri.004G155100	(1 of 3) PTHR27000:SF96 - LEUCINE-RICH REPEAT PROTEIN KINASE-LIKE PROTEIN	0.86635
Potri.008G180300	(1 of 17) K06966 - uncharacterized protein (K06966)	0.86627
Potri.014G004100	(1 of 3) K11518 - mitochondrial import receptor subunit TOM40 (TOM40)	0.86615
Potri.009G019400	(1 of 4) K02955 - small subunit ribosomal protein S14e (RP-S14e, RPS14)	0.86615
Potri.015G080900	(1 of 2) K11550 - kinetochore protein Spc25, animal type (SPBC25, SPC25)	0.86615
Potri.001G171800	similar to PEPTIDE DEFORMYLASE 1A; [ ortholog of At1g15390,]	0.86612
Potri.014G187000	(1 of 5) K10801 - methyl-CpG-binding domain protein 4 (MBD4)	0.86606
Potri.002G224700	similar to Ubiquitin-like protein SMT3.; [ ortholog of At5g55160,At4g26840,]	0.86602
Potri.003G158500		0.86599
Potri.011G056000	mitochondrial substrate carrier family protein; [ ortholog of At2g33820,]	0.86598
Potri.002G112700	integral membrane family protein; [ ortholog of At1g10030,]	0.86588
Potri.001G403900	(1 of 1) PTHR10353//PTHR10353:SF42 - GLYCOSYL HYDROLASE // SUBFAMILY NOT NAMED	0.86585
Potri.015G026200	similar to Protein At2g41620.; [ co-ortholog (2of2) of At3g57350, At2g41620, ]	0.86568
Potri.006G094900	similar to alpha-amylase inhibitor alpha subunit; similar to PHA-I alpha subunit [kidney beans; similar to Peptide; similar to 76 aa]. [ORG:Phaseolus vulgaris]; [ co-ortholog (1of2) of AAB50853, JC4855, At5g01090, At3g09035, At3g54080, ]	0.86561
Potri.001G244900	(1 of 8) K08081 - Tropinone reductase 1 (TR1)	0.86555
Potri.004G030600	(1 of 43) PF03000 - NPH3 family (NPH3)	0.86552
Potri.001G272700	(1 of 3) PTHR11588:SF109 - TUBULIN BETA-2 CHAIN-RELATED	0.86533
Potri.015G004700	similar to 60S acidic ribosomal protein P1.; [ co-ortholog (2of2) of At4g00810, At5g47700, At1g01100, ]	0.86524
Potri.001G094600	nucleotide-sugar transporter family protein; similar to low similarity to SP|Q61420 CMP-sialic acid transporter {Mus musculus}; [ co-ortholog (2of2) of At5g41760, ]	0.8652
Potri.012G046800	(1 of 16) PTHR13068:SF28 - MITOCHONDRIAL TRANSCRIPTION TERMINATION FACTOR FAMILY PROTEIN-RELATED	0.86516
Potri.017G123700	similar to histone H2B; putative; similar to strong similarity to histone H2B-3 Lycopersicon esculentum GI:3021485; similar to H2B Gossypium hirsutum SP|O22582; [ co-ortholog (1of2) of At3g46030, At5g22880, At3g45980, At1g07790, ]	0.86511
Potri.001G373100	(1 of 2) PTHR33448:SF1 - CHLOROPLAST PROTEIN HCF243	0.8651
Potri.002G248300	(1 of 2) PTHR10516:SF324 - PEPTIDYL-PROLYL CIS-TRANS ISOMERASE FKBP62	0.86505
Potri.009G130600	zinc finger (CCCH-type) family protein; [ co-ortholog (1of2) of At3g19360, ]	0.86505
Potri.011G002400	(1 of 3) PTHR11206//PTHR11206:SF134 - MULTIDRUG RESISTANCE PROTEIN // SUBFAMILY NOT NAMED	0.86502
Potri.003G136600	(1 of 2) PTHR33374:SF6 - ARABINOGALACTAN PEPTIDE 16-RELATED	0.86492
Potri.010G120100	similar to leucine-rich repeat transmembrane protein kinase; putative; [ co-ortholog (1of2) of At2g01210, ]	0.86492
Potri.002G036500	nucleolar RNA-binding Nop10p family protein; similar to Nop10p (GI:8096260) (Homo sapiens); [ co-ortholog (1of2) of At2g20490, ]	0.86492
Potri.T144400	(1 of 2) PTHR33284:SF1 - RIBOSOMAL L25/TL5/CTC N-TERMINAL 5S RRNA BINDING DOMAIN-CONTAINING PROTEIN	0.86489
Potri.010G162800	(1 of 4) K03263 - translation initiation factor 5A (EIF5A)	0.86481
Potri.009G065800	similar to 60S ribosomal protein L6. [ORG:Cicer arietinum]; [ co-ortholog (1of2) of At1g18540, CAB76914, At1g74060, At1g74050, ]	0.86471
Potri.018G050200	PHD finger family protein; [ co-ortholog (1of2) of At3g42790, At5g20510, ]	0.86461
Potri.012G098500	(1 of 2) PTHR10252:SF39 - NUCLEAR TRANSCRIPTION FACTOR Y SUBUNIT C-1-RELATED	0.86455
Potri.009G067200	(1 of 1) PTHR11588:SF106 - TUBULIN BETA-6 CHAIN	0.86452
Potri.006G132500	(1 of 4) K02930 - large subunit ribosomal protein L4e (RP-L4e, RPL4)	0.86434
Potri.016G024900	similar to Probable aquaporin SIP2.1 (Small basic intrinsic protein 2.1).; [ co-ortholog (1of2) of At3g56950, ]	0.86429
Potri.018G004400	similar to pentatricopeptide (PPR) repeat-containing protein; [ ortholog of At5g24830,]	0.86428
Potri.016G036200	DNA topoisomerase 2 family protein; similar to siimilar to DNA topoisomerase II subunit B (Thermotoga maritima) GI:1622792; [ co-ortholog (2of2) of At5g04130, At3g10270, At5g04110, ]	0.86427
Potri.001G184700	(1 of 2) PTHR33222:SF3 - PROTEIN CURVATURE THYLAKOID 1C, CHLOROPLASTIC	0.86426
Potri.011G166400	similar to VARICOSE; [ co-ortholog (2of2) of At3g13290, At3g13300, ]	0.86423
Potri.003G104900	similar to eukaryotic translation initiation factor 2 subunit 3; putative; similar to eIF2S3; putative; similar to eIF-2-gamma; putative; similar to SP|Q09130|Eukaryotic translation initiation factor 2 gamma subunit eIF (2-gamma- {Schizosaccharomyces) {po	0.86421
Potri.001G052100	similar to POTASSIUM CHANNEL BETA SUBUNIT; similar to POTASSIUM CHANNEL BETA SUBUNIT HOMOLOG; [ ortholog of At1g04690,]	0.8642
Potri.003G168900	similar to myb family transcription factor; [ co-ortholog (2of2) of At5g41020, ]	0.8641
Potri.010G059100	(1 of 2) K14308 - nuclear pore complex protein Nup54 (NUP54, NUP57)	0.86393
Potri.010G163200	zinc finger (DHHC type) family protein; zinc finger (DHHC type) family protein; [ co-ortholog (2of2) of At1g69420, ]	0.86391
Potri.010G236100	(1 of 16) PF12899 - Alkaline and neutral invertase (Glyco_hydro_100)	0.8639
Potri.001G198600	similar to expressed protein in Arabidopsis thaliana; weakly similar to DNA-directed RNA polymerase 1 49 kDa polypeptide (EC 2.7.7.6) (A49) (Swiss-Prot:O14086) (Schizosaccharomyces pombe); similar to Nuclear pore complex protein Nup107 (Nucleoporin Nup107	0.86387
Potri.018G128300	similar to ACTIN-RELATED PROTEIN 6; [ ortholog of At3g33520,]	0.86384
Potri.003G078700	similar to 60S ribosomal protein L15. [ORG:Quercus suber]; [ co-ortholog (2of4) of O82712, ]	0.86376
Potri.005G148100	(1 of 3) K13091 - RNA-binding protein 39 (RBM39, RNPC2)	0.8637
Potri.008G159900	similar to expressed protein in Arabidopsis thaliana; [ ortholog of At3g22990,]	0.86363
Potri.014G068700	similar to leucine-rich repeat transmembrane protein kinase; putative; [ ortholog of At2g45340,]	0.86359
Potri.010G153200	similar to expressed protein in Arabidopsis thaliana; similar to low similarity to PIR|I46078 endothelin converting enzyme from Bos primigenius taurus; [ ortholog of At3g17365,]	0.86358
Potri.010G098500	similar to tetratricopeptide repeat (TPR)-containing protein; [ co-ortholog (2of3) of At3g18420, ]	0.86358
Potri.003G098400	similar to 26S proteasome regulatory subunit; similar to putative (RPN9); similar to 26S proteasome subunit p40.5 GI:3618343 from (Homo sapiens); similar to 26S proteasome regulatory subunit; similar to putative (RPN9); similar to 26S proteasome subunit p	0.86353
Potri.019G095600	(1 of 4) PF10693 - Protein of unknown function (DUF2499) (DUF2499)	0.86345
Potri.012G076100	similar to methyltransferase-related; weakly similar to Methyltransferase gidB (EC 2.1.-.-) (Glucose inhibited division protein B). (Swiss-Prot:Q93D95) (Streptococcus mutans); [ ortholog of At5g50110,]	0.86338
Potri.005G061000	transducin family protein; WD-40 repeat family protein; similar to U3 snoRNP-associated 55-kDa protein; similar to Homo sapiens; similar to gb:NP_004695; similar to Vegetatible incompatibility protein HET-E-1 (SP:Q00808) (Podospora anserina); [ co-ortholo	0.86332
Potri.014G146200	(1 of 2) PTHR35746:SF1 - PENTATRICOPEPTIDE REPEAT-CONTAINING PROTEIN-LIKE PROTEIN	0.86331
Potri.010G016100	(1 of 4) PTHR23272//PTHR23272:SF39 - BED FINGER-RELATED // SUBFAMILY NOT NAMED	0.86323
Potri.006G099900	similar to Ca2+/H+ exchanger. [ORG:Vigna radiata]; [ co-ortholog (2of2) of At5g01490, At3g51860, BAA25753, At2g38170, T07821, ]	0.86314
Potri.012G129800	(1 of 3) PTHR11638//PTHR11638:SF105 - ATP-DEPENDENT CLP PROTEASE // SUBFAMILY NOT NAMED	0.86314
Potri.007G117700	(1 of 1) PTHR11759:SF8 - 30S RIBOSOMAL PROTEIN S11-RELATED	0.86308
Potri.015G142800	similar to single-strand DNA endonuclease; putative; [ ortholog of At3g48900,]	0.86308
Potri.007G015600	(1 of 7) PF11833 - Protein of unknown function (DUF3353) (DUF3353)	0.86307
Potri.008G132400	similar to high-mobility-group protein; similar to HMG-I/Y protein; similar to high-mobility-group protein HMG-1/Y protein (Arabidopsis thaliana) GI:1429211; [ co-ortholog (1of2) of At1g14900, ]	0.86306
Potri.019G125000	similar to Xyloglucan endotransglucosylase/hydrolase protein 9 precursor (EC 2.4.1.207) (At-XTH9) (XTH-9).; [ co-ortholog (1of2) of At4g03210, ]	0.86304
Potri.001G369600	(1 of 1) K14835 - ribosomal RNA methyltransferase Nop2 [EC:2.1.1.-] (NOP2)	0.86304
Potri.001G006500	(1 of 2) PTHR32227:SF48 - GLUCAN ENDO-1,3-BETA-GLUCOSIDASE 4	0.86303
Potri.018G129700	similar to methyl-CpG-binding domain-containing protein; [ co-ortholog (1of2) of At3g15790, ]	0.86303
Potri.008G194700	(1 of 1970) 2.7.11.1 - Non-specific serine/threonine protein kinase / Threonine-specific protein kinase	0.86299
Potri.008G140400	zinc finger (C2H2 type) family protein; similar to contains zinc finger; similar to C2H2 type; similar to domain; [ ortholog of At1g68130,At1g25250,At2g01940,]	0.86295
Potri.002G241700	similar to expressed protein in Arabidopsis thaliana; [ ortholog of At3g07090,]	0.86294
Potri.001G090400	(1 of 2) PTHR31852:SF22 - LATE EMBRYOGENESIS ABUNDANT HYDROXYPROLINE-RICH GLYCOPROTEIN	0.86282
Potri.008G060800	similar to type 1 protein phosphatase-1. [ORG:Vicia faba]; [ co-ortholog (2of2) of AAD56010, At2g39840, BAA92244, ]	0.86274
Potri.004G081700	similar to leucine-rich repeat transmembrane protein kinase; putative; [ co-ortholog (2of2) of At1g27190, ]	0.86273
Potri.012G073500	(1 of 1) K06947 - polynucleotide 5'-hydroxyl-kinase GRC3/NOL9 [EC:2.7.1.-] (GRC3, NOL9)	0.86273
Potri.005G185300	similar to pentatricopeptide (PPR) repeat-containing protein; [ ortholog of At1g43980,]	0.8627
Potri.018G032600	(1 of 2) K03661 - V-type H+-transporting ATPase 21kDa proteolipid subunit (ATPeV0B, ATP6F)	0.86268
Potri.005G030000	GDP dissociation inhibitor family protein; Rab GTPase activator family protein; similar to SP|P26374|Rab proteins geranylgeranyltransferase component A 2 Rab (escort protein 2 {Homo) {sapiens} ; [ ortholog of At3g06540,]	0.86264
Potri.006G046600	similar to phosphate translocator-related; similar to low similarity to SP|P52178 Triose phosphate/phosphate translocator; similar to non-green plastid; similar to chloroplast precursor (CTPT) {Brassica oleracea}; similar to phosphoenolpyruvate/phosphate	0.86261
Potri.016G067100	(1 of 1) PTHR13501:SF2 - 39S RIBOSOMAL PROTEIN L22, MITOCHONDRIAL	0.86261
Potri.012G108900	similar to expressed protein in Arabidopsis thaliana; [ ortholog of At5g61865,]	0.86257
Potri.009G129500	similar to triosephosphate isomerase. [ORG:Fragaria x ananassa]; [ co-ortholog (1of2) of AAF66071, At2g21170, ]	0.86252
Potri.012G137500	(1 of 1) PF00657//PF03101//PF10551 - GDSL-like Lipase/Acylhydrolase (Lipase_GDSL) // FAR1 DNA-binding domain (FAR1) // MULE transposase domain (MULE)	0.86251
Potri.018G071200	protein arginine N-methyltransferase family protein; similar to SP|Q96LA8|Protein arginine N methyltransferase-6 EC (2 1.1.{Homo.-) {sapiens} ; protein arginine N-methyltransferase family protein; similar to SP|Q96LA8|Protein arginine N methyltransferase-	0.86243
Potri.017G113600	similar to chaperonin; putative; similar to SWISS-PROT:P80317 T-complex protein 1; similar to zeta subunit (TCP-1-zeta) (Mus musculus); similar to TCP-1/cpn60 chaperonin family; [ ortholog of At5g16070,At3g02530,]	0.86241
Potri.001G236300	(1 of 306) PF00076 - RNA recognition motif. (a.k.a. RRM, RBD, or RNP domain) (RRM_1)	0.8624
Potri.T181700	(1 of 1) KOG0070//KOG0073 - GTP-binding ADP-ribosylation factor Arf1 // GTP-binding ADP-ribosylation factor-like protein ARL2	0.86239
Potri.005G239500	similar to cytomatrix protein-related; weakly similar to CAST1 (Rattus norvegicus) gi|22138113|gb|AAL07517|; [ co-ortholog (1of2) of At1g19980, ]	0.86235
Potri.009G146100		0.86227
Potri.017G010200	similar to mitogen-activated protein kinase 7 (EC 2.7.1.-) - alfalfa. [ORG:Medicago sativa]; [ co-ortholog (2of2) of At2g43790, S48123, ]	0.86226
Potri.001G386500	(1 of 77) PF07714//PF11721 - Protein tyrosine kinase (Pkinase_Tyr) // Di-glucose binding within endoplasmic reticulum (Malectin)	0.86225
Potri.004G174200	similar to multicatalytic endopeptidase complex. [ORG:Cicer arietinum]; [ co-ortholog (2of3) of At3g51260, BAA76428, Q9SXU1, At5g66140, ]	0.86224
Potri.017G108100	similar to pentatricopeptide (PPR) repeat-containing protein; [ co-ortholog (3of3) of At5g15980, At3g02490, ]	0.86221
Potri.003G220400	(1 of 2) PTHR24089:SF266 - MITOCHONDRIAL DICARBOXYLATE/TRICARBOXYLATE TRANSPORTER DTC	0.8622
Potri.010G219500	(1 of 9) K03231 - elongation factor 1-alpha (EEF1A)	0.86214
Potri.009G040100	similar to expressed protein in Arabidopsis thaliana; [ co-ortholog (2of2) of At5g58990, At5g52370, ]	0.86203
Potri.010G212300	similar to 60S ribosomal protein L35. [ORG:Euphorbia esula]; [ co-ortholog (1of2) of AAF34800, Q9M5L0, ]	0.86199
Potri.017G119300	ribosomal protein L20 family protein; similar to ribosomal protein L20 GI:3603025 from (Guillardia theta); [ co-ortholog (1of2) of At1g16740, ]	0.86196
Potri.001G391400	similar to Histidine biosynthesis bifunctional protein hisIE; similar to chloroplast precursor [Includes: Phosphoribosyl-AMP cyclohydrolase (EC 3.5.4.19) (PRA-CH); similar to Phosphoribosyl-ATP pyrophosphatase (EC 3.6.1.31) (PRA-PH)].; [ ortholog of At1g3	0.86196
Potri.018G106900	methyladenine glycosylase family protein; similar to SP|P05100|DNA 3-methyladenine-glycosylase 1 EC (3 2.2.20.3) (methyladenine-DNA-glycosylase 1 ; similar to constitutive) {Escherichia coli}; [ co-ortholog (1of2) of At5g57970, ]	0.86196
Potri.009G096700	(1 of 2) PTHR10283:SF103 - GENOMIC DNA, CHROMOSOME 3, P1 CLONE: MLD14-RELATED	0.86195
Potri.010G231900	(1 of 3) PTHR34568:SF2 - DNA BINDING PROTEIN	0.86195
Potri.019G058600	similar to leucine-rich repeat transmembrane protein kinase; putative; similar to leucine-rich receptor-like protein kinase - Malus domestica; similar to EMBL:AF053127; [ co-ortholog (1of2) of At3g56370, ]	0.86186
Potri.014G128800	similar to 60S ribosomal protein L22-1.; [ co-ortholog (2of5) of At1g02830, At3g05560, At5g27770, ]	0.86177
Potri.001G118100	similar to wrp15a. [ORG:Citrullus lanatus]; [ co-ortholog (1of3) of BAA89231, ]	0.86153
Potri.006G151200		0.86151
Potri.006G211900	similar to expressed protein in Arabidopsis thaliana; [ co-ortholog (2of4) of At4g18590, At3g52630, ]	0.86149
Potri.003G211900	(1 of 24) PF00069//PF01453 - Protein kinase domain (Pkinase) // D-mannose binding lectin (B_lectin)	0.86146
Potri.008G194200	similar to glycine-rich protein; [ co-ortholog (1of3) of At1g27090, ]	0.86141
Potri.004G164000	(1 of 2) 2.4.2.14 - Amidophosphoribosyltransferase / Phosphoribosyldiphosphate 5-amidotransferase	0.86137
Potri.001G090600	similar to Dynamin-like protein.; [ ortholog of At5g42080,]	0.86137
Potri.009G087700	(1 of 3) PTHR31490:SF18 - 1,4-BETA-XYLAN ENDOHYDROLASE-RELATED	0.86134
Potri.010G215300	(1 of 2) PTHR23359:SF94 - ADENYLATE KINASE 1, MITOCHONDRIAL-RELATED	0.86126
Potri.004G152800	(1 of 2) 2.5.1.87 - Ditrans,polycis-polyprenyl diphosphate synthase ((2E,6E)-farnesyl diphosphate specific) / Rer2p Z-prenyltransferase	0.86125
Potri.004G211800	(1 of 1) PTHR10071:SF184 - GATA TRANSCRIPTION FACTOR 10-RELATED	0.86125
Potri.004G052200	(1 of 1) K07555 - ATP synthase mitochondrial F1 complex assembly factor 1 (ATPeAF1, ATPAF1, ATP11)	0.86123
Potri.001G264700		0.86118
Potri.013G027600	similar to 60S ribosomal protein L13 (BBC1 protein homolog).; [ co-ortholog (3of4) of At3g49010, At3g48960, At5g23900, ]	0.86114
Potri.004G124400	(1 of 219) PF01535//PF13041 - PPR repeat (PPR) // PPR repeat family (PPR_2)	0.86104
Potri.015G007700	similar to MSP1 protein; putative; similar to intramitochondrial sorting protein; putative; similar to Swiss-Prot:P28737 MSP1 protein (TAT-binding homolog 4) (Saccharomyces cerevisiae); similar to AAA family; [ co-ortholog (1of5) of At4g27680, At5g53540,	0.86102
Potri.017G053500	(1 of 2) 2.6.1.11 - Acetylornithine transaminase / Succinylornithine aminotransferase	0.86096
Potri.018G026900	similar to Putative clathrin assembly protein At2g25430.; [ co-ortholog (1of2) of At4g32285, At2g25430, ]	0.86093
Potri.001G353900	similar to ribosomal protein L32. [ORG:Mercurialis annua]; [ co-ortholog (1of2) of AAK48950, AAK43709, At4g18100, At5g46430, AAC77930, AAK48949, AAK48948, ]	0.86091
Potri.006G258700		0.8609
Potri.012G106900	(1 of 1) K17434 - large subunit ribosomal protein L53 (MRPL53)	0.86087
Potri.006G179700	(1 of 1) PTHR11926//PTHR11926:SF359 - GLUCOSYL/GLUCURONOSYL TRANSFERASES // SUBFAMILY NOT NAMED	0.86078
Potri.011G111900	similar to putative 4-methyl-5(b-hydroxyethyl)-thiazole monophosphate; similar to 4-methyl-5(b-hydroxyethyl)-thiazole monophosphate biosynthesis protein; putative; similar to supporting cDNA gi|11908017|gb|AF326856.1|; similar to cDNA ES; [ co-ortholog (1	0.86071
Potri.002G157500	similar to DEAD/DEAH box helicase; putative; similar to ATP-dependent RNA helicases; similar to DEAD/DEAH box helicase; putative; similar to ATP-dependent RNA helicases; [ co-ortholog (1of3) of At4g00660, ]	0.86063
Potri.001G021000	calmodulin-binding family protein; similar to low similarity to SF16 protein (Helianthus annuus) GI:560150; [ ortholog of At5g13460,]	0.86063
Potri.006G225100	similar to geranylgeranyl transferase alpha subunit-related; similar to RAB geranylgeranyltransferase alpha subunit-related; similar to low similarity to SP|Q08602 (Rattus norvegicus); [ ortholog of At4g24490,At5g41820,]	0.86062
Potri.013G015300	similar to 60S ribosomal protein L22-1.; [ co-ortholog (4of5) of At1g02830, At3g05560, At5g27770, ]	0.8606
Potri.014G180800	(1 of 2) K12178 - COP9 signalosome complex subunit 4 (COPS4, CSN4)	0.86053
Potri.016G034200	similar to expressed protein in Arabidopsis thaliana; [ co-ortholog (1of2) of At4g09550, At1g73790, ]	0.86053
Potri.009G076400	(1 of 5) K17790 - mitochondrial import inner membrane translocase subunit TIM22 (TIM22)	0.86047
Potri.001G053600	(1 of 2) PTHR12608:SF7 - GDT1-LIKE PROTEIN 2, CHLOROPLASTIC	0.86046
Potri.005G253600	similar to expressed protein in Arabidopsis thaliana; [ ortholog of At1g42480,]	0.8604
Potri.001G014000	similar to LIPOYLTRANSFERASE 2; [ co-ortholog (1of2) of At1g04640, ]	0.86035
Potri.017G030900	similar to cell division cycle protein 48-related; similar to CDC48-related; similar to SP|P54609|Cell division cycle protein 48 homolog {Arabidopsis {thaliana} ; [ co-ortholog (2of3) of At1g05910, ]	0.8603
Potri.009G087400	similar to ADP-ribosylation factor; putative; similar to GTP-binding ADP-ribosylation factor homolog 1 protein (SP:P25160) (Drosophila melanogaster) and various ADP-RIBOSYLATION FACTOR (ARF) - like proteins; [ co-ortholog (1of2) of At5g67560, At3g49860, A	0.86027
Potri.009G137400	similar to protein phosphatase 2C (PP2C). [ORG:Fagus sylvatica]; [ ortholog of CAC09576,At4g38520,]	0.86025
Potri.009G097600	similar to DNA-directed RNA polymerase II 36 kDa polypeptide B (EC 2.7.7.6) (RNA polymerase II subunit 3).; [ co-ortholog (1of2) of At2g15430, At2g15400, ]	0.86019
Potri.009G016000	(1 of 2) 6.5.1.4 - RNA 3'-terminal-phosphate cyclase (ATP) / RNA-3'-phosphate cyclase	0.86016
Potri.006G200800	similar to pentatricopeptide (PPR) repeat-containing protein; [ co-ortholog (1of3) of At5g06400, ]	0.86013
Potri.008G068000	GDSL-motif lipase/hydrolase family protein; [ co-ortholog (1of2) of At3g11210, ]	0.86011
Potri.012G006700	(1 of 5) K03626 - nascent polypeptide-associated complex subunit alpha (EGD2, NACA)	0.86011
Potri.006G131400	similar to myosin heavy chain-related; similar to low similarity to filamin-interacting protein S-FILIP (Rattus norvegicus) GI:21392397; similar to nonmuscle heavy chain myosin II-A (Mus musculus) GI:17978023; similar to myosin heavy chain-related; simila	0.85999
Potri.005G187800	similar to pentatricopeptide (PPR) repeat-containing protein; [ ortholog of At3g09040,]	0.85998
Potri.018G067200	similar to protein arginine N-methyltransferase; putative; similar to protein arginine N-methyltransferase 1-variant 2 (Homo sapiens) GI:7453575; [ co-ortholog (1of2) of At4g29510, At2g19670, ]	0.85996
Potri.004G187800	similar to 60S ribosomal protein L24; putative; [ ortholog of At2g44860,]	0.85994
Potri.016G036600	(1 of 2) PTHR33624:SF2 - SIGMA FACTOR BINDING PROTEIN 1, CHLOROPLASTIC-RELATED	0.85991
Potri.001G326400	(1 of 6) K02936 - large subunit ribosomal protein L7Ae (RP-L7Ae, RPL7A)	0.85991
Potri.005G091200	(1 of 5) PTHR12549:SF16 - HISTONE H3MK9 DEMETHYLASE	0.85985
Potri.004G222500	(1 of 1) K14824 - ribosome biogenesis protein ERB1 (ERB1, BOP1)	0.85985
Potri.007G093100		0.85984
Potri.014G068800	similar to pentatricopeptide (PPR) repeat-containing protein; [ ortholog of At2g45350,]	0.85976
Potri.017G071100	similar to 20S proteasome beta subunit B (PBB2) (PRCFC); similar to 20S proteasome beta subunit PBB2 (Arabidopsis thaliana) GI:3421104; similar to cDNA proteasome subunit prcfc GI:2511575; similar to 20S proteasome beta subunit B (PBB2) (PRCFC); similar t	0.85964
Potri.010G073500	similar to Nicotiana HR lesion-inducing ORF. [[ORG:Medicago sativa]]; [ co-ortholog (1of2) of At1g04340, At5g43460, AAC77929, ]	0.85951
Potri.005G175900	YbaK/prolyl-tRNA synthetase family protein; similar to prolyl-tRNA synthetases associated domain; similar to 25.7 kDa protein (GI:7271117) (Cicer arietinum); [ co-ortholog (1of2) of At1g44835, ]	0.8595
Potri.008G169900	similar to plastid developmental protein DAG; putative; similar to DAG protein; similar to chloroplast precursor (Garden snapdragon) SWISS-PROT:Q38732; [ co-ortholog (1of3) of At2g33430, ]	0.8595
Potri.001G236400	similar to actin-depolymerizing factor. [ORG:Malus x domestica]; [ co-ortholog (4of9) of AAD51856, AAQ54513, ]	0.85949
Potri.002G017600	(1 of 4) PTHR13516//PTHR13516:SF9 - RIBONUCLEASE P SUBUNIT P25 // SUBFAMILY NOT NAMED	0.85946
Potri.018G109800	(1 of 2) PTHR12775 - PROTEIN C20ORF43 HOMOLOG	0.85944
Potri.007G068400	(1 of 535) PF13041 - PPR repeat family (PPR_2)	0.85934
Potri.013G008900	similar to Lon protease homolog 2; similar to mitochondrial precursor (EC 3.4.21.-).; [ co-ortholog (1of2) of At5g26860, At3g05780, At3g05790, ]	0.85929
Potri.016G025300	(1 of 3) PTHR22884:SF300 - HISTONE-LYSINE N-METHYLTRANSFERASE, H3 LYSINE-9 SPECIFIC SUVH10-RELATED	0.85926
Potri.005G162600	(1 of 5) K02991 - small subunit ribosomal protein S6e (RP-S6e, RPS6)	0.85924
Potri.003G118300	(1 of 1) 3.6.1.21 - ADP-sugar diphosphatase / ADP-sugar pyrophosphatase	0.85915
Potri.019G053700	(1 of 1) K01823 - isopentenyl-diphosphate delta-isomerase (idi, IDI)	0.85915
Potri.001G331200	(1 of 2) PTHR23074:SF17 - FIDGETIN-LIKE PROTEIN 1	0.85914
Potri.007G040100	(1 of 4) K05864 - peptidyl-prolyl isomerase D [EC:5.2.1.8] (PPID, CYPD)	0.85912
Potri.005G093900	(1 of 2) K13025 - ATP-dependent RNA helicase (EIF4A3, FAL1)	0.85912
Potri.012G037700	(1 of 5) K10801 - methyl-CpG-binding domain protein 4 (MBD4)	0.85911
Potri.004G113200	similar to expressed protein in Arabidopsis thaliana; similar to previously annotated as 'auxin-independent growth promoter -related' based on similarity to axi 1 protein (GB:X80301) (GI:559920) fr; [ co-ortholog (2of3) of At3g30300, ]	0.85908
Potri.002G250400	similar to expressed protein in Arabidopsis thaliana; similar to COG2135; weakly similar to NF-M protein (GI:205688) (Rattus norvegicus); [ ortholog of At2g26470,]	0.859
Potri.002G197300	(1 of 2) PTHR22904:SF7 - T14P4.7 PROTEIN	0.85887
Potri.015G102000	(1 of 2) K17780 - mitochondrial import inner membrane translocase subunit TIM8 (TIM8)	0.85882
Potri.001G267400	similar to Imidazole glycerol phosphate synthase hisHF; similar to chloroplast precursor (IGP synthase) (ImGP synthase) (IGPS) [Includes: Glutamine amidotransferase (EC 2.4.2.-); similar to Cyclase (EC 4.1.3.-)].; [ co-ortholog (1of2) of At4g26900, ]	0.85878
Potri.T071400	similar to expressed protein in Arabidopsis thaliana; [ co-ortholog (1of2) of At1g08580, ]	0.85876
Potri.017G066900	(1 of 2) K10881 - 26 proteasome complex subunit DSS1 (SHFM1, DSS1)	0.85868
Potri.011G089200	2-oxoacid dehydrogenase family protein; similar to SP|Q01205|Dihydrolipoamide succinyltransferase component of 2 oxoglutarate-dehydrogenase complex ; similar to mitochondrial precursor (EC 2.3.1.61) {Rattus norvegicus}; [ co-ortholog (1of2) of At5g55070,	0.85862
Potri.019G056200	similar to expressed protein in Arabidopsis thaliana; [ co-ortholog (1of2) of At2g40550, ]	0.85858
Potri.010G202100	similar to B-type cell cycle switch protein ccs52B. [ORG:Medicago truncatula]; [ co-ortholog (2of2) of AAS13372, AAQ72359, ]	0.85857
Potri.019G131200	similar to Eukaryotic translation initiation factor 2 beta subunit (eIF-2-beta).; [ co-ortholog (2of3) of At5g20920, At3g07920, At5g01940, ]	0.85857
Potri.010G125200	similar to homocysteine S-methyltransferase 1 (HMT-1); similar to GB:AAF23821 from (Arabidopsis thaliana); similar to homocysteine S-methyltransferase 1 (HMT-1); similar to GB:AAF23821 from (Arabidopsis thaliana); [ ortholog of At3g25900,]	0.85849
Potri.006G168100	(1 of 12) K11254 - histone H4 (H4)	0.85847
Potri.001G020700		0.85833
Potri.009G105500	(1 of 1) K13220 - WW domain-binding protein 4 (WBP4, FBP21)	0.85833
Potri.010G202600		0.85831
Potri.011G043000	(1 of 2) KOG2919 - Guanine nucleotide-binding protein	0.85818
Potri.014G083100		0.85815
Potri.003G119300	(1 of 3) K14324 - histone deacetylase complex subunit SAP18 (SAP18)	0.85812
Potri.018G037900	(1 of 2) K11090 - lupus La protein (LA, SSB)	0.85812
Potri.008G091700	zinc finger (DHHC type) family protein; zinc finger (DHHC type) family protein; [ co-ortholog (1of2) of At1g69420, ]	0.85806
Potri.012G065900		0.85803
Potri.007G005100	(1 of 2) K03937 - NADH dehydrogenase (ubiquinone) Fe-S protein 4 (NDUFS4)	0.858
Potri.002G007300	(1 of 113) 3.2.1.39 - Glucan endo-1,3-beta-D-glucosidase / Laminarinase	0.85798
Potri.018G013300	(1 of 1) K03134 - transcription initiation factor TFIID subunit 10 (TAF10)	0.85797
Potri.002G195200	similar to NUCLEAR ENCODED CLP PROTEASE 1; [ co-ortholog (1of2) of At1g02560, ]	0.85796
Potri.017G057700	similar to Probable methionyl-tRNA synthetase (EC 6.1.1.10) (Methionine--tRNA ligase) (MetRS).; [ co-ortholog (1of2) of At4g13780, ]	0.8579
Potri.016G080000	chloroplast lumen common family protein; [ co-ortholog (1of4) of At2g37400, At3g53560, ]	0.8579
Potri.015G070500	ADP-glucose pyrophosphorylase family protein; similar to low similarity to mannose-1-phosphate guanylyltransferase (Hypocrea jecorina) GI:3323397; ADP-glucose pyrophosphorylase family protein; [ co-ortholog (1of2) of At1g74910, ]	0.85786
Potri.012G128300	similar to 40S ribosomal protein S20.; [ co-ortholog (2of2) of At3g47370, At3g45030, At5g62300, ]	0.85783
Potri.002G149500	similar to Dihydrodipicolinate synthase; similar to chloroplast precursor (DHDPS). [ORG:Glycine max]; [ ortholog of Q42800,At2g45440,At3g60880,]	0.85764
Potri.016G087900	similar to Adenylosuccinate synthetase; similar to chloroplast precursor (EC 6.3.4.4) (IMP-- aspartate ligase) (AdSS) (AMPSase).; [ ortholog of At3g57610,]	0.85764
Potri.009G026600	similar to protein kinase; putative; similar to receptor-like protein kinase (Catharanthus roseus) gi|1644291|emb|CAA97692|; [ co-ortholog (1of2) of At3g46290, ]	0.8576
Potri.004G049600	similar to succinate dehydrogenase subunit 4. [ORG:Euphorbia pubentissima]; [ co-ortholog (3of3) of BAB85639, AAK77857, BAB85638, AAK77856, ]	0.85756
Potri.007G020000		0.8575
Potri.012G086800	(1 of 1) PTHR15680:SF9 - 39S RIBOSOMAL PROTEIN L19, MITOCHONDRIAL	0.85748
Potri.011G092500	(1 of 2) PTHR19321//PTHR19321:SF11 - PROTEIN REGULATOR OF CYTOKINESIS 1 PRC1-RELATED // SUBFAMILY NOT NAMED	0.85746
Potri.006G185100	similar to leucine-rich repeat transmembrane protein kinase; putative; [ co-ortholog (2of2) of At2g24230, ]	0.85735
Potri.002G015200	(1 of 2) PTHR11260//PTHR11260:SF287 - GLUTATHIONE S-TRANSFERASE, GST, SUPERFAMILY, GST DOMAIN CONTAINING // SUBFAMILY NOT NAMED	0.85718
Potri.002G114800	(1 of 3) PTHR32467:SF11 - AP2-LIKE ETHYLENE-RESPONSIVE TRANSCRIPTION FACTOR ANT	0.85717
Potri.005G058100		0.85714
Potri.008G157300	similar to allergen-related; weakly similar to pollen major allergen 2 protein (Juniperus ashei) gi|9955725|emb|CAC05582|; [ co-ortholog (1of2) of At3g22820, ]	0.85711
Potri.005G006500	GDSL-motif lipase/hydrolase family protein; similar to similarity to early early nodulin ENOD8 (Medicago sativa) GI:304037; similar to lanatoside 15'-O-acetylesterase (Digitalis lanata) GI:3688284; similar to elicitor-induced glycoprotein iEP4 (Daucus car	0.85698
Potri.007G000200	porin family protein; similar to low similarity to haymaker protein (Mus musculus) GI:17834089; similar to mitochondrial outer membrane protein MOM35 (Mus musculus) GI:6650562; [ co-ortholog (1of2) of At1g50400, At3g20000, ]	0.85693
Potri.005G125400	similar to pentatricopeptide (PPR) repeat-containing protein; similar to low similarity to fertility restorer (Petunia x hybrida) GI:22128587; [ co-ortholog (1of2) of At2g18520, At4g36680, ]	0.85684
Potri.005G228200	(1 of 219) PF01535//PF13041 - PPR repeat (PPR) // PPR repeat family (PPR_2)	0.85683
Potri.006G260100	(1 of 2) PTHR27001:SF62 - PROTEIN KINASE FAMILY PROTEIN-RELATED	0.85681
Potri.003G213200	(1 of 5) PTHR10288//PTHR10288:SF154 - KH DOMAIN CONTAINING RNA BINDING PROTEIN // SUBFAMILY NOT NAMED	0.85679
Potri.002G010200	similar to small nuclear ribonucleoprotein D3; putative; similar to snRNP core protein D3; putative; similar to Sm protein D3; putative; similar to SWISS-PROT:P43331 small nuclear ribonucleoprotein Sm D3 (snRNP core protein D3; similar to Sm-D3) (Mouse);	0.85678
Potri.006G100200	LMBR1 integral membrane family protein; similar to 5 transmembrane domain containing protein; similar to unknown protein GB:BAA83351 (Oryza sativa); LMBR1 integral membrane family protein; similar to 5 transmembrane domain containing protein; [ co-ortholo	0.85676
Potri.008G105000	(1 of 2) KOG3450 - Huntingtin interacting protein HYPK	0.85675
Potri.017G122600	(1 of 2) KOG4508 - Uncharacterized conserved protein	0.85674
Potri.001G095500	(1 of 1) PTHR23115:SF184 - TRANSLATION INITIATION FACTOR IF-2, MITOCHONDRIAL	0.85664
Potri.014G091200	reticulon family protein; [ ortholog of At3g61560,At2g46170,]	0.85663
Potri.006G236500	(1 of 2) PTHR23406:SF31 - NADP-DEPENDENT MALIC ENZYME 2-RELATED	0.8566
Potri.014G143000	(1 of 1) PTHR23105//PTHR23105:SF51 - RIBOSOMAL PROTEIN L7AE FAMILY MEMBER // SUBFAMILY NOT NAMED	0.85659
Potri.004G116800	(1 of 1) PF10217 - Uncharacterized conserved protein (DUF2039) (DUF2039)	0.85653
Potri.001G126700	(1 of 1) 2.3.1.47 - 8-amino-7-oxononanoate synthase / AONS	0.85648
Potri.013G102200	(1 of 3) K18801 - glucuronoxylan 4-O-methyltransferase (GXM)	0.85646
Potri.019G081600	(1 of 2) 2.7.1.74 - Deoxycytidine kinase	0.85641
Potri.016G003200	(1 of 1) PTHR21297:SF2 - DNA-DIRECTED RNA POLYMERASES IV AND V SUBUNIT 4	0.85638
Potri.008G219000	(1 of 2) PTHR10909:SF282 - ACYL-COA DEHYDROGENASE FAMILY MEMBER 11	0.85638
Potri.011G066000	(1 of 4) K02920 - large subunit ribosomal protein L36e (RP-L36e, RPL36)	0.85631
Potri.001G271500	similar to 60S ribosomal protein L6. [ORG:Cicer arietinum]; [ co-ortholog (2of2) of At1g18540, CAB76914, At1g74060, At1g74050, ]	0.85629
Potri.012G086400	AAA-type ATPase family protein; similar to AAA family ('A'TPases 'A'ssociated with diverse cellular 'A'ctivities); [ co-ortholog (1of2) of At4g24710, ]	0.85624
Potri.004G113800	similar to 60S ribosomal protein L7a.; [ co-ortholog (2of6) of At3g62870, At2g47610, ]	0.85624
Potri.006G061300	(1 of 4) KOG0472//KOG0531 - Leucine-rich repeat protein // Protein phosphatase 1, regulatory subunit, and related proteins	0.85624
Potri.014G060200	(1 of 106) PF03514 - GRAS domain family (GRAS)	0.85623
Potri.T155200	ER lumen protein retaining receptor family protein; similar to SP|P33946|ER lumen protein retaining receptor 1 KDEL (receptor 1 {Bos) {taurus} ; [ co-ortholog (2of2) of At1g19970, At1g75760, ]	0.8562
Potri.008G222700	(1 of 2) PTHR11006:SF10 - HISTONE-ARGININE METHYLTRANSFERASE CARMER-RELATED	0.8562
Potri.015G084700	similar to 40S ribosomal protein S30.; [ co-ortholog (2of2) of At2g19750, ]	0.85614
Potri.012G036100	(1 of 3) PTHR33925:SF2 - PLASTID DIVISION PROTEIN CDP1, CHLOROPLASTIC	0.8561
Potri.014G187300	(1 of 5) K10801 - methyl-CpG-binding domain protein 4 (MBD4)	0.8561
Potri.002G256000	similar to expressed protein in Arabidopsis thaliana; [ co-ortholog (2of2) of At1g08390, ]	0.8561
Potri.006G195900	similar to expressed protein in Arabidopsis thaliana; [ co-ortholog (1of2) of At3g58520, ]	0.85606
Potri.003G107900	(1 of 3) PTHR24006:SF524 - UBIQUITIN CARBOXYL-TERMINAL HYDROLASE 21	0.85591
Potri.005G161600	(1 of 1) K17422 - large subunit ribosomal protein L41 (MRPL41)	0.85586
Potri.003G202800	(1 of 1) K11841 - ubiquitin carboxyl-terminal hydrolase 10 [EC:3.4.19.12] (USP10, UBP3)	0.85583
Potri.012G060000	similar to MUTS HOMOLOG 2; [ ortholog of At3g18524,]	0.85581
Potri.008G066300	(1 of 3) K02941 - large subunit ribosomal protein LP0 (RP-LP0, RPLP0)	0.85579
Potri.002G164700	peptidase family protein; similar to prolyl aminopeptidase (proline iminopeptidase) from Aeromonas sobria SP|P46547|; similar to Propionibacterium freudenreichii subsp. shermanii GI:2415704; similar to Hafnia alvei GI:1754489; [ co-ortholog (1of2) of At3g	0.85574
Potri.007G096100	NOL1/NOP2/sun family protein; [ co-ortholog (1of2) of At4g40000, At2g22400, ]	0.8557
Potri.005G190400	F-box family protein; similar to stamina pistilloidia GI:4101570; similar to the pea ortholog of Fim and UFO from (Pisum sativum); [ co-ortholog (2of2) of At1g76920, ]	0.85566
Potri.010G152700	(1 of 1) PTHR10997:SF29 - ARM REPEAT SUPERFAMILY PROTEIN	0.85565
Potri.001G107300	(1 of 2) K17679 - ATP-dependent RNA helicase MSS116, mitochondrial [EC:3.6.4.13] (MSS116)	0.8556
Potri.003G064700	(1 of 2) PTHR32467:SF5 - AP2-LIKE ETHYLENE-RESPONSIVE TRANSCRIPTION FACTOR AIL1	0.85559
Potri.005G089700	(1 of 2) 1.3.5.2 - Dihydroorotate dehydrogenase (quinone) / DHODH	0.85552
Potri.011G116100	(1 of 1) PTHR18895:SF3 - METHYLTRANSFERASE-LIKE PROTEIN 20	0.85546
Potri.008G171700	similar to 33 kDa secretory protein-related; similar to duplicated in 33 KDa secretory proteins; [ co-ortholog (1of2) of At1g04520, At2g33330, ]	0.85533
Potri.009G040700	similar to enolase; putative; [ ortholog of At2g29560,]	0.85532
Potri.012G058800	(1 of 1) PTHR10302:SF3 - SINGLE-STRANDED DNA-BINDING PROTEIN	0.8553
Potri.019G099000	(1 of 4) K02932 - large subunit ribosomal protein L5e (RP-L5e, RPL5)	0.85513
Potri.T165000	(1 of 5) K08738 - cytochrome c (CYC)	0.85509
Potri.009G132100	similar to auxin influx carrier protein. [ORG:Medicago truncatula]; [ ortholog of At2g21050,AAM55306,]	0.85506
Potri.003G120300	(1 of 3) 2.3.3.10 - Hydroxymethylglutaryl-CoA synthase / Hydroxymethylglutaryl coenzyme alpha-condensing enzyme	0.85504
Potri.011G114800	(1 of 2) KOG3416 - Predicted nucleic acid binding protein	0.85501
Potri.014G157900		0.85496
Potri.002G236300	similar to expressed protein in Arabidopsis thaliana; [ ortholog of At3g23740,At4g14120,]	0.85488
Potri.016G009900	(1 of 3) K00857 - thymidine kinase (tdk, TK)	0.85488
Potri.001G025300	similar to ubiquitin/ribosomal protein 27a. [ORG:Prunus avium]; [ co-ortholog (5of5) of AAL66206, AAQ76040, CAB96875, P47905, S40239, CAA80333, CAA80334, S40240, AAG13985, ]	0.85479
Potri.001G115100	armadillo/beta-catenin repeat family protein; kinesin motor family protein; similar to Encodes the kinesin-like protein PAK has an Armadillo motif tail and is involved RT in guard cell development in Arabidopsis (from Genbank record AF159052).; [ co-ortho	0.85478
Potri.003G072500	similar to Proteasome subunit alpha type 5-1 (EC 3.4.25.1) (20S proteasome alpha subunit E1).; [ co-ortholog (2of2) of At3g14290, At1g53850, ]	0.85474
Potri.010G194400	(1 of 2) PTHR15858:SF0 - IMMEDIATE EARLY RESPONSE 3-INTERACTING PROTEIN 1	0.85473
Potri.003G072700	similar to pectinesterase. [ORG:Phaseolus vulgaris]; [ ortholog of At1g53840,S53105,Q43111,CAA59482,S25172,CAA48169,At3g14300,]	0.8546
Potri.015G042100	(1 of 1) PTHR11732//PTHR11732:SF263 - ALDO/KETO REDUCTASE // SUBFAMILY NOT NAMED	0.85457
Potri.012G065100	UDP-glucoronosyl/UDP-glucosyl transferase family protein; [ ortholog of At1g73880,]	0.85452
Potri.001G246700	(1 of 2) PTHR23012//PTHR23012:SF83 - MEMBRANE ASSOCIATED RING FINGER // SUBFAMILY NOT NAMED	0.85444
Potri.002G137300	similar to expressed protein in Arabidopsis thaliana; [ co-ortholog (1of2) of At2g44850, ]	0.85444
Potri.013G149200	(1 of 1) PTHR10641//PTHR10641:SF541 - MYB-LIKE DNA-BINDING PROTEIN MYB // SUBFAMILY NOT NAMED	0.85438
Potri.018G056900	(1 of 4) K03061 - 26S proteasome regulatory subunit T1 (PSMC2, RPT1)	0.85437
Potri.007G118800	(1 of 43) PF03000 - NPH3 family (NPH3)	0.85431
Potri.003G053100	similar to ribosomal protein L37. [ORG:Glycine max]; [ co-ortholog (1of2) of At1g52300, At3g16080, AAS47512, At1g15250, ]	0.8543
Potri.008G101900	similar to REGULATOR OF FATTY-ACID COMPOSITION 3; [ ortholog of At3g17170,]	0.85428
Potri.010G194200	similar to 60S ribosomal protein L35a (RPL35aA); similar to ribosomal protein L35a GI:57118 from (Rattus norvegicus); [ co-ortholog (1of2) of At1g07070, ]	0.85427
Potri.013G036100	similar to 40S ribosomal protein S24.; [ co-ortholog (1of2) of At5g28060, At3g04920, ]	0.85421
Potri.003G069700	(1 of 1) PF00642//PF02037 - Zinc finger C-x8-C-x5-C-x3-H type (and similar) (zf-CCCH) // SAP domain (SAP)	0.8542
Potri.010G077300	(1 of 3) K16253 - DNA-directed RNA polymerase IV and V subunit 7 (NRPD7, NRPE7)	0.85415
Potri.014G092300	similar to expressed protein in Arabidopsis thaliana; [ co-ortholog (2of2) of At2g46225, ]	0.85414
Potri.015G084900	(1 of 15) PTHR23077 - AAA-FAMILY ATPASE	0.85414
Potri.018G051300	(1 of 15) 1.14.13.21 - Flavonoid 3'-monooxygenase / Flavonoid 3'-hydroxylase	0.85411
Potri.004G122300	(1 of 2) PTHR12029:SF45 - RRNA METHYLASE-LIKE PROTEIN	0.85409
Potri.013G076200	ribosomal protein S5 family protein; similar to 30S ribosomal protein S5 GI:6969105 from (Campylobacter jejuni); [ co-ortholog (1of2) of At1g64880, ]	0.85408
Potri.012G048800	(1 of 6) PF01535//PF12854//PF13041//PF14432 - PPR repeat (PPR) // PPR repeat (PPR_1) // PPR repeat family (PPR_2) // DYW family of nucleic acid deaminases (DYW_deaminase)	0.85408
Potri.001G104600	(1 of 1) PTHR11588//PTHR11588:SF72 - TUBULIN // SUBFAMILY NOT NAMED	0.85402
Potri.001G074200		0.854
Potri.003G119300	(1 of 3) K14324 - histone deacetylase complex subunit SAP18 (SAP18)	0.85392
Potri.001G194000	similar to 60S ribosomal protein L28 (RPL28C); similar to unknown protein chromosome II BAC F6F22 - Arabidopsis thaliana; similar to PID:g3687251; [ co-ortholog (3of4) of At4g29410, At2g19730, ]	0.85389
Potri.007G005500	(1 of 5) PF10225 - Uncharacterized conserved protein (DUF2215) (DUF2215)	0.85385
Potri.006G083400	(1 of 1) 3.2.2.3 - Uridine nucleosidase / Uridine ribohydrolase	0.85385
Potri.008G182900	SDA1 family protein; [ co-ortholog (1of2) of At4g31520, At1g13160, ]	0.85383
Potri.007G018300	similar to expressed protein in Arabidopsis thaliana; [ ortholog of At3g51010,]	0.85378
Potri.005G234800	similar to expressed protein in Arabidopsis thaliana; [ co-ortholog (1of2) of At3g49990, ]	0.85378
Potri.001G191000	(1 of 8) PF03767 - HAD superfamily, subfamily IIIB (Acid phosphatase) (Acid_phosphat_B)	0.85376
Potri.004G174900	similar to small GTPase Rac4. [ORG:Medicago sativa]; [ co-ortholog (1of3) of CAG30067, BAA76424, AAM18133, ]	0.85374
Potri.004G195300	similar to chaperonin; putative; similar to SWISS-PROT:P80313 T-complex protein 1; similar to eta subunit (TCP-1-eta) (Mus musculus); similar to TCP-1/cpn60 chaperonin family; [ co-ortholog (1of5) of At3g11830, ]	0.85371
Potri.002G206300	(1 of 2) PTHR17130:SF20 - PROTEIN LOW PSII ACCUMULATION 1, CHLOROPLASTIC	0.85368
Potri.002G026600	regulator of chromosome condensation (RCC1) family protein; similar to low similarity to UVB-resistance protein UVR8 (Arabidopsis thaliana) GI:5478530; [ ortholog of At1g19880,]	0.85357
Potri.010G066400	similar to 60S ribosomal protein L23.; [ co-ortholog (1of3) of At1g04480, ]	0.85354
Potri.T106300	(1 of 4) KOG4270 - GTPase-activator protein	0.85351
Potri.017G079800	(1 of 1) PTHR23115:SF97 - TRANSLATION FACTOR GUF1, MITOCHONDRIAL	0.85348
Potri.016G038200	similar to chloroplast cystathionine beta lyase. [ORG:Medicago sativa]; [ ortholog of At3g57050,AAT40303,]	0.85343
Potri.010G132400	zinc finger (DNL type) family protein; [ ortholog of At1g68730,]	0.85339
Potri.004G173300	(1 of 2) PTHR31490:SF3 - GLYCOSYL HYDROLASE FAMILY 10 PROTEIN	0.85337
Potri.006G005700	(1 of 2) PTHR20863:SF32 - ACYL CARRIER PROTEIN 3, MITOCHONDRIAL	0.85334
Potri.014G124400	(1 of 3) PTHR10071//PTHR10071:SF178 - TRANSCRIPTION FACTOR GATA GATA BINDING FACTOR // SUBFAMILY NOT NAMED	0.8532
Potri.005G094400	(1 of 3) K01875 - seryl-tRNA synthetase (SARS, serS)	0.85315
Potri.007G126400	similar to Biotin synthase (EC 2.8.1.6) (Biotin synthetase).; [ co-ortholog (1of2) of At2g43360, ]	0.85315
Potri.006G164800	(1 of 3) PTHR12726 - CERAMIDE GLUCOSYLTRANSFERASE	0.85307
Potri.007G025600	(1 of 1) PTHR14614:SF29 - PROTEIN FAM86A	0.85305
Potri.001G153000	similar to nuclear RNA-binding protein; putative; similar to nuclear RNA binding protein GI:6492264 from (Arabidopsis thaliana); [ co-ortholog (2of2) of At4g17520, At5g47210, ]	0.85305
Potri.001G415700	similar to histone H2A; putative; similar to strong similarity to histone H2A GB:AAF64418 GI:7595337 from Arabidopsis thaliana; similar to Triticum aestivum GI:536892; [ co-ortholog (2of2) of At3g20670, At1g51060, ]	0.85301
Potri.014G157300	(1 of 17) KOG0114 - Predicted RNA-binding protein (RRM superfamily)	0.853
Potri.002G049900	similar to expressed protein in Arabidopsis thaliana; [ co-ortholog (1of2) of At1g08120, At5g26110, ]	0.85299
Potri.008G144100	similar to 26S proteasome subunit 8; similar to Tat binding protein. [ORG:Fagus sylvatica]; [ co-ortholog (3of4) of CAB63651, ]	0.85291
Potri.012G037500	similar to 60S ribosomal protein L19-1.; [ co-ortholog (1of2) of At1g02780, ]	0.85286
Potri.015G056100	(1 of 3) K02966 - small subunit ribosomal protein S19e (RP-S19e, RPS19)	0.85284
Potri.010G024600	similar to expressed protein in Arabidopsis thaliana; [ co-ortholog (1of2) of At4g15790, ]	0.85282
Potri.004G122600	(1 of 2) PF12204 - Domain of unknown function (DUF3598) (DUF3598)	0.85269
Potri.002G036400	(1 of 2) PTHR12847:SF3 - NECAP-LIKE PROTEIN CG9132	0.85265
Potri.012G033700	(1 of 2) PF11341 - Protein of unknown function (DUF3143) (DUF3143)	0.85264
Potri.013G065700	similar to polyribonucleotide nucleotidyltransferase; putative; similar to polynucleotide phosphorylase GB:AAC50039 (Pisum sativum); similar to putative polynucleotide phosphorylase GB:AAF00646 (Arabidopsis thaliana); [ co-ortholog (1of3) of At3g03710, ]	0.85264
Potri.008G155500	similar to Proteasome subunit beta type 2-2 (EC 3.4.25.1) (20S proteasome alpha subunit D2).; [ co-ortholog (2of3) of At4g14800, At3g22630, ]	0.85264
Potri.008G150000	similar to 40S ribosomal protein S16. [ORG:Euphorbia esula]; [ co-ortholog (1of2) of AAF34799, ]	0.85261
Potri.004G138000	(1 of 4) PTHR10641:SF643 - MYB TRANSCRIPTION FACTOR-RELATED	0.8526
Potri.014G080300	(1 of 2) K17497 - phosphomannomutase (PMM)	0.85254
Potri.015G147700	(1 of 2) PTHR23105:SF31 - RIBOSOMAL L1 DOMAIN-CONTAINING PROTEIN 1	0.85254
Potri.008G124300	similar to leucine-rich repeat transmembrane protein kinase; putative; [ co-ortholog (2of2) of At2g01210, ]	0.85253
Potri.012G021700	similar to 60S acidic ribosomal protein P1.; [ co-ortholog (1of2) of At4g00810, At5g47700, At1g01100, ]	0.85252
Potri.014G090400	similar to pentatricopeptide (PPR) repeat-containing protein; [ co-ortholog (1of2) of At5g28370, At5g28460, At3g61520, ]	0.85251
Potri.006G216800	(1 of 14) PF04784//PF14389 - Protein of unknown function, DUF547 (DUF547) // Leucine-zipper of ternary complex factor MIP1 (Lzipper-MIP1)	0.85248
Potri.019G019200	(1 of 535) PF13041 - PPR repeat family (PPR_2)	0.85246
Potri.004G195100	(1 of 3) PTHR11353:SF22 - T-COMPLEX PROTEIN 1 SUBUNIT ETA	0.85239
Potri.005G198100	similar to expressed protein in Arabidopsis thaliana; [ co-ortholog (1of3) of At1g71730, ]	0.85239
Potri.016G097900	ankyrin repeat family protein; similar to contains ankyrin repeats; [ co-ortholog (1of2) of At3g09890, ]	0.85234
Potri.001G368400	(1 of 1) PTHR15092:SF22 - TARGET OF EGR1 PROTEIN 1	0.85233
Potri.009G069000	similar to expressed protein in Arabidopsis thaliana; [ co-ortholog (1of2) of At5g12240, ]	0.85224
Potri.010G043600		0.85224
Potri.005G198100	similar to expressed protein in Arabidopsis thaliana; [ co-ortholog (1of3) of At1g71730, ]	0.85215
Potri.007G104400		0.85213
Potri.008G043400	(1 of 1) KOG2256 - Predicted protein involved in nuclear export of pre-ribosomes	0.85207
Potri.014G158300	similar to Ubiquitin-like protein. [ORG:Cicer arietinum]; [ co-ortholog (1of2) of CAA05079, AAM21576, T09529, ]	0.85203
Potri.018G038400	(1 of 2) PTHR19282//PTHR19282:SF239 - TETRASPANIN // SUBFAMILY NOT NAMED	0.85203
Potri.014G037200	(1 of 4) PTHR31496:SF7 - TRANSCRIPTION REPRESSOR KAN1-RELATED	0.85198
Potri.009G079700	similar to heat shock protein 70; similar to mitochondrial; putative; similar to HSP70; similar to mitochondrial; putative; similar to strong similarity to SP|Q01899 Heat shock 70 kDa protein; similar to mitochondrial precursor {Phaseolus vulgaris}; [ co-	0.85197
Potri.010G034400	(1 of 1) PTHR36007:SF1 - TRANSPORT PROTEIN-RELATED	0.85186
Potri.001G085200	(1 of 1) K05925 - mRNA (2'-O-methyladenosine-N6-)-methyltransferase [EC:2.1.1.62] (METTL3_14)	0.85183
Potri.004G149200	similar to Mitochondrial import receptor subunit TOM6 homolog (Translocase of outer membrane 6 kDa subunit homolog).; [ ortholog of At1g49410,]	0.85179
Potri.014G072900	protein kinase family protein; similar to protein kinase domain containing protein; [ co-ortholog (2of2) of At2g45590, ]	0.85179
Potri.008G217000	similar to pentatricopeptide (PPR) repeat-containing protein; [ ortholog of At4g15720,]	0.85177
Potri.010G230600	similar to putative histone H2B. [ORG:Populus euramericana]; [ co-ortholog (1of2) of AAC05126, CAG27626, At2g37470, At3g53650, ]	0.85172
Potri.017G151400	(1 of 26) PF00069//PF00560//PF08263 - Protein kinase domain (Pkinase) // Leucine Rich Repeat (LRR_1) // Leucine rich repeat N-terminal domain (LRRNT_2)	0.85168
Potri.013G021900	similar to nicotinamide-nucleotide adenylyltransferase; putative; similar to NAD(+) pyrophosphorylase; putative; similar to nicotinamide mononucleotide adenylyl transferase (Homo sapiens) GI:11245478; [ ortholog of At5g55810,]	0.85159
Potri.013G057400		0.85145
Potri.001G347900	(1 of 1) PTHR11252:SF3 - POLYRIBONUCLEOTIDE NUCLEOTIDYLTRANSFERASE 1, MITOCHONDRIAL	0.85144
Potri.014G197100	(1 of 2) PTHR23410//PTHR23410:SF15 - RIBOSOMAL PROTEIN L5-RELATED // SUBFAMILY NOT NAMED	0.85141
Potri.005G040500		0.85128
Potri.002G040100	(1 of 2) PTHR28637:SF1 - DNA REPLICATION FACTOR CDT1	0.85124
Potri.009G168200	(1 of 1) PTHR11662:SF282 - ANION TRANSPORTER 5-RELATED	0.85121
Potri.009G062100	(1 of 4) PTHR14155:SF75 - E3 UBIQUITIN LIGASE BIG BROTHER	0.85118
Potri.002G242100	(1 of 3) PTHR10265:SF23 - CYCLIN-DEPENDENT KINASE INHIBITOR 3-RELATED	0.85117
Potri.017G069300	similar to SWIB complex BAF60b domain-containing protein; similar to brahma associated protein 60 kDa (Drosophila melanogaster) GI:3378134; similar to SWI/SNF-related; similar to matrix-associated; similar to actin-dependent regulator of chromatin D1 (Hom	0.85117
Potri.014G037200	(1 of 4) PTHR31496:SF7 - TRANSCRIPTION REPRESSOR KAN1-RELATED	0.85116
Potri.017G101200	(1 of 2) K14560 - U3 small nucleolar ribonucleoprotein protein IMP3 (IMP3)	0.85115
Potri.015G062800	(1 of 2) PTHR12300:SF52 - HVA22-LIKE PROTEIN A-RELATED	0.85114
Potri.015G132300	similar to PPHB SUSCEPTIBLE 2; [ ortholog of At5g51700,]	0.85109
Potri.004G163700	similar to expressed protein in Arabidopsis thaliana; [ co-ortholog (2of2) of At4g38910, At2g21240, ]	0.85106
Potri.001G037000	(1 of 12) PTHR21596:SF12 - PROTEIN SUPPRESSOR OF GENE SILENCING 3	0.85104
Potri.002G013900	(1 of 1) PTHR11757:SF2 - PROLYL ENDOPEPTIDASE	0.85101
Potri.001G143500	(1 of 2) PTHR31500:SF17 - AT HOOK MOTIF DNA-BINDING FAMILY PROTEIN	0.85098
Potri.013G114100	(1 of 12) KOG2922 - Uncharacterized conserved protein	0.85088
Potri.001G013300	similar to expressed protein in Arabidopsis thaliana; [ ortholog of At1g73240,]	0.85088
Potri.001G034700	(1 of 15) PTHR13068//PTHR13068:SF20 - CGI-12 PROTEIN-RELATED // SUBFAMILY NOT NAMED	0.85083
Potri.006G184700	methyladenine glycosylase family protein; similar to SP|P05100|DNA 3-methyladenine-glycosylase 1 EC (3 2.2.20.3) (methyladenine-DNA-glycosylase 1 ; similar to constitutive) {Escherichia coli}; [ co-ortholog (2of2) of At5g57970, ]	0.85081
Potri.016G040300	similar to L-GALACTONO-1; similar to 4-LACTONE DEHYDOROGENASE; [ ortholog of At3g47930,]	0.85081
Potri.T007500	(1 of 2) PTHR14387 - THADA/DEATH RECEPTOR INTERACTING PROTEIN	0.8508
Potri.009G152600	integral membrane Yip1 family protein; [ co-ortholog (2of2) of At2g36300, At3g52760, ]	0.85076
Potri.006G202300	similar to 60S ribosomal protein L27a-2.; [ ortholog of At1g70600,At1g23290,At1g12960,]	0.85074
Potri.010G176100	(1 of 2) PTHR31446:SF2 - ACID PHOSPHATASE/VANADIUM-DEPENDENT HALOPEROXIDASE-RELATED PROTEIN	0.8507
Potri.008G219100	similar to expressed protein in Arabidopsis thaliana; similar to expression supported by MPSS; [ co-ortholog (1of2) of At3g16730, ]	0.85068
Potri.009G121500	(1 of 1) K02212 - DNA replication licensing factor MCM4 (MCM4, CDC54)	0.85066
Potri.011G001100	similar to pentatricopeptide (PPR) repeat-containing protein; [ co-ortholog (1of2) of At1g11630, At1g61870, ]	0.85057
Potri.013G024400	(1 of 26) PF00651//PF03000 - BTB/POZ domain (BTB) // NPH3 family (NPH3)	0.85054
Potri.008G141900	similar to unknown protein (At2g02050) mRNA; similar to NADH-ubiquinone oxidoreductase B18 subunit; putative; similar to NADH-ubiquinone oxidoreductase B18 subunit (EC 1.6.5.3) (EC 1.6.99; [ co-ortholog (2of2) of At2g02050, ]	0.85052
Potri.016G009600	similar to expressed protein in Arabidopsis thaliana; [ co-ortholog (2of2) of At4g16450, ]	0.8505
Potri.006G073900	similar to unnamed protein product. [ORG:Glycine max]; [ co-ortholog (1of2) of At3g23750, CAC60096, CAC60116, AAM44275, ]	0.85038
Potri.006G207300	similar to IAA-amino acid hydrolase 1 (EC 3.5.1.-).; [ co-ortholog (2of2) of At3g02875, ]	0.8503
Potri.006G000300	[ co-ortholog (1of2) of At3g46830, At5g59150, At1g07410, ]	0.85007
Potri.006G165900	(1 of 15) K01535 - H+-transporting ATPase (E3.6.3.6)	0.85006
